# Supplementary material for: Identification of a master regulator Msd1 that governs meiotic entry in a global basidiomycete pathogen
Source: Proc Natl Acad Sci U S A. 2026 Jun 24;123(26):e2536339123. doi: 10.1073/pnas.2536339123 (PMC13321354; doi:10.1073/pnas.2536339123)
Supplement: Supplementary file 2 — Dataset S01 (XLSX) [file pnas.2536339123.sd01.xlsx]

## Sheet: Dataset S1
Dataset S1 DEGs of msd1Δ cultured on V8 medium compared to wild-type at different time points
msd1Δ-vs-WT (V8 24 h)					msd1Δ-vs-WT (V8 48 h)					msd1Δ-vs-WT (V8 72 h)
Gene_ID	log2(FoldChange)	q-value	Regulation		Gene_ID	log2(FoldChange)	q-value	Regulation		Gene_ID	log2(FoldChange)	q-value	Regulation
CNG03985	-5.99938	7.29e-302	Down		CNF02440	-8.6593	1.34e-117	Down		CNF02440	-9.7034	0	Down
CNA04425	-5.27017	0.000400297	Down		CNG03985	-7.54307	0	Down		CNG03985	-8.99425	2.27e-168	Down
CNF02440	-5.2306	3.02e-213	Down		CNB04685	-6.67656	0	Down		CNB04685	-7.67548	8.85e-279	Down
CNM01370	-4.97473	2.06e-217	Down		CNM01370	-6.25958	2.36e-282	Down		CNL06750	-7.04224	0	Down
CNI01440	-4.82489	1.15e-104	Down		CNH00933	-6.06848	2.43e-10	Down		CND04640	-6.89216	1.02e-256	Down
CNL05530	-4.74178	5.19e-60	Down		CNF01915	-5.77868	0	Down		CNE03525	-6.55032	0	Down
CNH03820	-4.32174	0.000120635	Down		CND04640	-5.72261	0	Down		CNF01915	-6.45359	0	Down
CNL06750	-4.02215	1.43e-93	Down		CNE03463	-5.10378	1.43e-150	Down		CNM01370	-5.88432	6.16e-162	Down
CNE02435	-3.91911	3.59e-127	Down		CNH02275	-5.08635	3.71e-18	Down		CNH00795	-5.76872	0	Down
CNB04685	-3.7245	4.49e-36	Down		CNL06750	-4.8331	0	Down		CNA04425	-5.71103	3.12e-06	Down
CNG04575	-3.38818	2.36e-05	Down		CNC04855	-4.65567	6.37e-56	Down		CNE03463	-5.56254	0	Down
CND04640	-3.29213	1.44e-167	Down		CNC06920	-4.64151	2.29e-27	Down		CNN01740	-5.5411	6.78e-246	Down
CNJ03070	-3.18943	9.78e-07	Down		CNF03810	-4.60253	0	Down		CNI02780	-5.42274	0.0010804	Down
CNF01915	-3.17918	1.28e-151	Down		CND01080	-4.24062	0	Down		CNB03200	-5.26826	0.000366973	Down
CNH03670	-3.14373	0.0347417	Down		CNI00290	-4.19214	1.22e-30	Down		CNJ01885	-5.24381	3.59e-153	Down
CNL03820	-3.1257	3.73e-05	Down		CNE02435	-4.12634	8.84e-83	Down		CNI03075	-5.15622	2.96e-36	Down
CNN01170	-2.73996	2.43e-83	Down		CNN01200	-4.09643	1.38e-58	Down		CNH00933	-5.10869	2.62e-14	Down
CNH02275	-2.72576	0.00651579	Down		CND02540	-4.07299	4.62e-172	Down		CNH02275	-5.00538	4.94e-14	Down
CNF03810	-2.71046	8.43e-83	Down		CNH00795	-4.05917	8.86e-167	Down		CNJ03177	-4.95074	4.79e-11	Down
CNG03050	-2.64232	7.22e-169	Down		CNE03525	-4.02107	0	Down		CNA07720	-4.8821	8.76e-198	Down
CND04870	-2.57655	1.09e-79	Down		CNM02030	-3.99854	9.45e-170	Down		CNA00260	-4.77802	0	Down
CNB04220	-2.47848	2.55e-45	Down		CNB03200	-3.99215	0.0484963	Down		CNE02435	-4.57642	1.7e-136	Down
CNC05760	-2.46148	7.42e-07	Down		CNJ02065	-3.98332	1.45e-93	Down		CNC02950	-4.49272	5.49e-276	Down
CNH01665	-2.45228	7.55e-84	Down		CNJ00760	-3.79131	0	Down		CNB01510	-4.48123	4.58e-204	Down
CNC00325	-2.36954	3.22e-64	Down		CNJ01885	-3.78597	9.41e-86	Down		CNJ02065	-4.47775	2.33e-55	Down
CNJ02065	-2.32453	5.07e-13	Down		CNN01740	-3.74749	2.6e-144	Down		CNC00325	-4.47521	1.66e-199	Down
CND06160	-2.29853	1.06e-141	Down		CNL06730	-3.56639	1.87e-188	Down		CND02540	-4.4481	6.81e-246	Down
CNI01930	-2.19803	4.35e-47	Down		CNA00260	-3.48808	1.37e-153	Down		CND06355	-4.35492	2.61e-41	Down
CNH01560	-2.19729	9.19e-87	Down		CNF04220	-3.46214	6.55e-261	Down		CNC06920	-4.33603	9.88e-26	Down
CNF04005	-2.18773	3.42e-35	Down		CNI03075	-3.45585	8.31e-43	Down		CNG03495	-4.31656	1.08e-106	Down
CND01080	-2.16292	7.57e-37	Down		CNC01240	-3.41452	1.93e-87	Down		CNH01560	-4.21687	3.85e-162	Down
CNI02780	-2.16096	0.00403733	Down		CNL05530	-3.36606	1.17e-225	Down		CNH03475	-4.01446	1.56e-66	Down
CNC04230	-2.15969	6.32e-61	Down		CNF04005	-3.30541	4.23e-48	Down		CNI00290	-3.99809	5.92e-20	Down
CNC01790	-2.12461	1.19e-21	Down		CNG04575	-3.27207	2.23e-09	Down		CNH03820	-3.91248	0.0413618	Down
CNF04220	-2.08997	1.64e-27	Down		CNC00325	-3.21343	9.59e-205	Down		CNG02515	-3.88091	2.33e-40	Down
CNL05450	-2.08879	0.00265589	Down		CNA07720	-3.20956	3.32e-68	Down		CND01080	-3.87591	2.88e-287	Down
CNC00640	-2.08875	2.88e-174	Down		CNC06700	-3.19704	3.51e-44	Down		CNJ00760	-3.85797	2.36e-299	Down
CNC01240	-2.07834	8.91e-56	Down		CNB01510	-3.14579	2.19e-271	Down		CNL05530	-3.82029	2.1e-119	Down
CNM01890	-2.07415	4.55e-16	Down		CNE00080	-3.11693	0.0208785	Down		CNL03700	-3.80164	0.00186231	Down
CNJ00760	-2.07046	5.9e-92	Down		CNC00135	-3.11143	4.86e-64	Down		CNL03820	-3.78876	0.0113127	Down
CND03470	-2.01929	1.42e-65	Down		CNI00625	-3.10771	9.95e-53	Down		CNF03810	-3.7771	9.11e-228	Down
CNC06750	-2.00356	1.43e-85	Down		CNC02950	-3.10339	8.77e-203	Down		CNC04855	-3.70753	9.59e-27	Down
CNI00990	-2.00111	3.04e-09	Down		CNB02060	-3.07598	1.11e-214	Down		CNC00135	-3.61597	1.27e-35	Down
CNC03730	-1.98037	3.08e-09	Down		CNG02515	-3.00256	6.35e-41	Down		CNE01630	-3.59085	4.42e-85	Down
CNB02060	-1.94753	1.18e-56	Down		CNB02310	-2.96298	5.72e-107	Down		CNB03560	-3.58825	9.95e-69	Down
CNJ01890	-1.94428	7.55e-94	Down		CNC00640	-2.93667	1.14e-81	Down		CNF02315	-3.58116	2.17e-57	Down
CNC01215	-1.90535	4.04e-69	Down		CNA04425	-2.91375	3.77e-05	Down		CND01980	-3.54566	1.69e-172	Down
CNE04480	-1.90225	3.11e-24	Down		CNI01930	-2.91261	9.89e-181	Down		CNM02030	-3.49088	1.9e-101	Down
CNG04025	-1.89019	1.84e-09	Down		CNE04810	-2.90786	8.8e-65	Down		CNF02000	-3.42972	5.27e-166	Down
CNL05630	-1.88998	7.29e-11	Down		CNB03560	-2.90708	4.84e-55	Down		CNC02670	-3.38976	2.42e-163	Down
CNM01090	-1.86885	4.26e-16	Down		CNL04420	-2.90229	4.87e-14	Down		CND00070	-3.37438	3.72e-105	Down
CNE03150	-1.86716	6.79e-23	Down		CNA04580	-2.86436	1.11e-60	Down		CND06160	-3.37251	1.18e-211	Down
CNM01050	-1.80211	7.46e-21	Down		CNH01560	-2.86227	2.65e-131	Down		CNC01215	-3.36546	5.62e-25	Down
CNH00795	-1.75762	1.48e-15	Down		CND06160	-2.76701	7.5e-208	Down		CNB02310	-3.36535	6.49e-173	Down
CNA08250	-1.73273	1.64e-07	Down		CNB00130	-2.75139	2.79e-97	Down		CNF01470	-3.36385	1.41e-99	Down
CNH03690	-1.73165	0.0446853	Down		CND01980	-2.72785	4.01e-193	Down		CNC07120	-3.34609	4.35e-139	Down
CNG00470	-1.72162	2.92e-08	Down		CNJ02980	-2.71859	6.16e-69	Down		CNB04765	-3.33183	1.99e-28	Down
CNL04760	-1.70133	4.45e-29	Down		CNE02035	-2.69047	0.00242503	Down		CNB00130	-3.33094	1.09e-172	Down
CNI00625	-1.69181	8.9e-25	Down		CNI02780	-2.68164	0.0361454	Down		CND01030	-3.29735	1.1e-40	Down
CNL04420	-1.68982	5.64e-07	Down		CNI01440	-2.6764	1.01e-111	Down		CNK02235	-3.27112	1.68e-22	Down
CNB04250	-1.67506	5.42e-55	Down		CNG01250	-2.66269	1.49e-124	Down		CNL04420	-3.25626	1.29e-10	Down
CNC00135	-1.66592	5.58e-13	Down		CNJ01890	-2.57197	3.74e-205	Down		CNI01930	-3.23922	6.22e-153	Down
CND00070	-1.64827	4.17e-40	Down		CND00070	-2.55354	9.05e-89	Down		CNB04895	-3.22261	1.51e-45	Down
CNC04855	-1.63529	7.57e-18	Down		CNG01120	-2.53667	1.16e-91	Down		CND02460	-3.20871	4.81e-73	Down
CNK01490	-1.61505	2.71e-34	Down		CNC01215	-2.5015	3.09e-30	Down		CNH00935	-3.19442	8.71e-92	Down
CNE00070	-1.6112	0.044716	Down		CNJ03235	-2.47706	6.56e-33	Down		CNE04330	-3.17384	6.19e-135	Down
CND01290	-1.61088	2.87e-21	Down		CND00250	-2.47022	1.94e-06	Down		CNL05620	-3.13037	6.12e-127	Down
CNB01510	-1.6046	8.22e-16	Down		CNN00670	-2.46957	4.03e-163	Down		CNB04250	-3.11263	6.58e-93	Down
CNG00305	-1.59949	2.56e-94	Down		CNF01660	-2.46496	1.32e-44	Down		CNJ03235	-3.07469	1.81e-27	Down
CNG03950	-1.58121	2.37e-27	Down		CNH03475	-2.45175	2.31e-63	Down		CNA03093	-3.06253	0.000256348	Down
CNJ02020	-1.52299	2.5e-33	Down		CNN01170	-2.44351	1.28e-77	Down		CNN01200	-3.0531	6.34e-25	Down
CNE02025	-1.51243	4.59e-05	Down		CNE04480	-2.42306	5.83e-13	Down		CNE02040	-3.03011	6.77e-44	Down
CND01720	-1.5074	3.4e-28	Down		CND06355	-2.41677	1.57e-22	Down		CNF00690	-3.00708	1.73e-08	Down
CNL06060	-1.50096	1.57e-91	Down		CNE00275	-2.39642	9.51e-12	Down		CNJ01890	-3.00414	3.94e-158	Down
CNB00255	-1.49817	1.12e-18	Down		CNK03310	-2.39431	7.17e-203	Down		CNB01000	-3.00244	3.99e-74	Down
CNG00350	-1.49232	7.42e-08	Down		CNH00935	-2.35565	1.69e-49	Down		CNA04580	-3.0021	3.02e-72	Down
CNI01000	-1.49037	5.49e-21	Down		CND00150	-2.35178	8.8e-81	Down		CNI04190	-3.00175	1.12e-15	Down
CNN00670	-1.48864	2.55e-45	Down		CNC02100	-2.33486	3.98e-77	Down		CNA07755	-2.94665	3.3e-74	Down
CNM02380	-1.48826	0.0134796	Down		CNC02670	-2.32894	3.35e-83	Down		CNF02395	-2.90012	1.21e-95	Down
CNJ02365	-1.47708	5.51e-21	Down		CND05130	-2.32563	1.46e-11	Down		CND06040	-2.88415	1.09e-71	Down
CND00250	-1.472	1.2e-19	Down		CNM01780	-2.28426	1.19e-06	Down		CNK01660	-2.87155	7.72e-25	Down
CND00030	-1.45383	3.39e-20	Down		CNL05620	-2.24463	2.25e-82	Down		CNF03425	-2.84951	8.16e-41	Down
CNC06860	-1.44752	2.33e-22	Down		CNL05540	-2.24001	1.71e-79	Down		CNM01780	-2.84651	3.44e-25	Down
CNH03500	-1.44692	0.00276381	Down		CNC07120	-2.22675	1.05e-76	Down		CND05130	-2.84209	3.41e-17	Down
CNG03755	-1.44462	2.54e-47	Down		CNG03755	-2.21994	1.08e-83	Down		CND06350	-2.8225	2.18e-12	Down
CNE00400	-1.44069	1.47e-08	Down		CNG03050	-2.21704	1.03e-55	Down		CNB02005	-2.81358	1.15e-50	Down
CNI01990	-1.4369	4.18e-10	Down		CNC06750	-2.21427	3.31e-48	Down		CNG01120	-2.794	7.99e-92	Down
CNA00600	-1.43328	3.03e-06	Down		CNF01470	-2.21062	2.06e-56	Down		CNN01170	-2.79295	3.16e-79	Down
CNF04035	-1.43141	1.42e-06	Down		CND00650	-2.17929	4.85e-28	Down		CNB05180	-2.75672	1.53e-174	Down
CNE03540	-1.42379	7.52e-05	Down		CNA02040	-2.16697	4.52e-178	Down		CNL04310	-2.73352	4.74e-45	Down
CNH02815	-1.41985	2.12e-10	Down		CNJ03275	-2.16542	0.0198217	Down		CNB04870	-2.70539	3.13e-151	Down
CNH03320	-1.40869	3.07e-08	Down		CNL06060	-2.16453	1.41e-169	Down		CNA06480	-2.70135	1.26e-13	Down
CNE03463	-1.40313	8.09e-10	Down		CNB04895	-2.16348	9.12e-32	Down		CNB02060	-2.67433	1.23e-64	Down
CNA00260	-1.39777	5.13e-48	Down		CNK01490	-2.12707	1.19e-63	Down		CNF00280	-2.63551	1.3e-61	Down
CNG04220	-1.39736	6.39e-06	Down		CNC02885	-2.12602	4.51e-15	Down		CNK00260	-2.59306	1.63e-37	Down
CNB05660	-1.39344	5.26e-25	Down		CNB01320	-2.1024	2.38e-23	Down		CNN00670	-2.58486	5.92e-85	Down
CNG03580	-1.38958	7.55e-08	Down		CNK03220	-2.1023	7.94e-36	Down		CNB01320	-2.58453	1.68e-29	Down
CNC01980	-1.38492	6.87e-16	Down		CNB00880	-2.08808	7.38e-35	Down		CNC03045	-2.58083	0.00123588	Down
CNA05120	-1.37705	5.13e-50	Down		CNB01190	-2.05677	8.84e-16	Down		CNH01665	-2.57706	5e-43	Down
CNJ01180	-1.37567	4.22e-08	Down		CNJ03177	-2.04051	1.24e-06	Down		CNI00930	-2.55125	4.93e-11	Down
CNB03155	-1.37298	6.08e-98	Down		CNH02940	-2.03618	2.89e-63	Down		CND00650	-2.55066	2.83e-77	Down
CNK03310	-1.36481	9.71e-29	Down		CNI01620	-2.03468	1.09e-18	Down		CNL06060	-2.54951	3.01e-94	Down
CNE04080	-1.35761	0.00010442	Down		CNC06320	-2.02929	5.8e-49	Down		CNF04220	-2.5401	6.51e-134	Down
CNB05505	-1.35419	5.08e-12	Down		CNF02810	-2.02391	1.44e-99	Down		CNC02290	-2.53337	1.67e-56	Down
CNM01060	-1.35357	0.00047354	Down		CNC02290	-2.00226	3.92e-67	Down		CNB00880	-2.52553	6.56e-51	Down
CNE02840	-1.35086	1.21e-05	Down		CNI04190	-1.98346	6.41e-11	Down		CNI00500	-2.52176	5.32e-24	Down
CNA07450	-1.34638	3.26e-08	Down		CNI02190	-1.97808	2.11e-22	Down		CNF01660	-2.51209	2.23e-45	Down
CNC01190	-1.34516	0.00607021	Down		CNM02120	-1.95751	1.44e-63	Down		CNA07770	-2.49879	7.65e-91	Down
CNM02120	-1.34446	1.96e-54	Down		CNE01165	-1.95152	9.53e-16	Down		CNF04005	-2.48559	1.14e-54	Down
CNN01200	-1.34372	3.74e-05	Down		CNB04815	-1.93967	4.08e-06	Down		CNK01490	-2.47774	4.88e-31	Down
CNH02180	-1.34144	8.51e-06	Down		CNB04220	-1.93203	2.78e-52	Down		CNA02720	-2.47479	4.63e-68	Down
CNE04870	-1.32665	1.56e-22	Down		CNB04250	-1.92469	4.92e-51	Down		CND00500	-2.47042	1.2e-09	Down
CNA06780	-1.32248	1.25e-11	Down		CNF02395	-1.91781	8.11e-44	Down		CNB01190	-2.4421	2.69e-17	Down
CNF03470	-1.32142	1.26e-07	Down		CND00500	-1.91331	5.77e-08	Down		CNC06700	-2.43752	6.7e-16	Down
CNL05540	-1.31722	1.54e-12	Down		CNN00780	-1.90459	1.87e-16	Down		CND00200	-2.42551	8.83e-72	Down
CNI02180	-1.31643	4.6e-35	Down		CNF00690	-1.89643	8.52e-07	Down		CNA06330	-2.42365	1.86e-27	Down
CND01030	-1.31392	2.57e-23	Down		CNB04870	-1.88175	2.37e-113	Down		CNC02100	-2.42139	1.77e-40	Down
CNA00820	-1.30995	0.000289275	Down		CNB03310	-1.88036	1.04e-25	Down		CNJ02150	-2.41754	6.16e-48	Down
CNE01680	-1.30875	0.0017996	Down		CNH03280	-1.86658	4.83e-22	Down		CNB03310	-2.41441	3.6e-19	Down
CNA05710	-1.30739	6.24e-10	Down		CNF01460	-1.85844	1.92e-56	Down		CNC06450	-2.40966	1.63e-44	Down
CNE02600	-1.30465	4.41e-16	Down		CNE04750	-1.85207	2.22e-12	Down		CNG03050	-2.40074	6.49e-49	Down
CNC01990	-1.29868	1.13e-07	Down		CNB04765	-1.84337	2.74e-13	Down		CNA03370	-2.38816	1.61e-51	Down
CNA05720	-1.29308	4.47e-07	Down		CNL04760	-1.83519	1.25e-38	Down		CNB02780	-2.38135	4.17e-26	Down
CNA04630	-1.29098	0.00765758	Down		CNE01630	-1.82579	6.96e-26	Down		CNF00510	-2.37681	1.04e-63	Down
CNJ03000	-1.28884	1.64e-46	Down		CNB00255	-1.81454	4.33e-13	Down		CNE02025	-2.36377	5.28e-40	Down
CNH01150	-1.2887	3.37e-13	Down		CNK01660	-1.79492	6.69e-25	Down		CNB03155	-2.36352	1.07e-31	Down
CNL05960	-1.288	0.0107509	Down		CNC06870	-1.7889	6.48e-35	Down		CNK03310	-2.36283	1.09e-53	Down
CND05620	-1.28613	1.3e-06	Down		CNJ00413	-1.78625	5.49e-60	Down		CNC00640	-2.36085	2.32e-43	Down
CNF01480	-1.27901	1.13e-55	Down		CNE00220	-1.7845	9.35e-13	Down		CNA07890	-2.35677	3.72e-105	Down
CNG03400	-1.27853	3.09e-06	Down		CNE00780	-1.78144	5.16e-64	Down		CNA07295	-2.34922	2.58e-13	Down
CNI00360	-1.27537	6e-05	Down		CNE01680	-1.78079	1.6e-14	Down		CNA04063	-2.34487	1.14e-14	Down
CNI01790	-1.25623	0.0120783	Down		CNH03560	-1.77818	5.51e-25	Down		CNF02810	-2.34299	1.74e-71	Down
CNB03830	-1.25487	3.85e-26	Down		CND06040	-1.77077	7.04e-58	Down		CNK01430	-2.33855	1.34e-73	Down
CNK01730	-1.24696	0.000647317	Down		CND00030	-1.76783	2.45e-47	Down		CNC06750	-2.32594	1.9e-62	Down
CNC01350	-1.24371	3.46e-11	Down		CNC03950	-1.72039	1.33e-51	Down		CNI02190	-2.31714	1.11e-28	Down
CNE01220	-1.24365	6.59e-06	Down		CNM01930	-1.71806	7.88e-13	Down		CNH00850	-2.31685	4.97e-51	Down
CND00790	-1.23275	7.75e-39	Down		CND02460	-1.71183	5.37e-57	Down		CNK01525	-2.31317	3.88e-15	Down
CNF04580	-1.22713	1.1e-05	Down		CNE02600	-1.69899	5.1e-86	Down		CNC02685	-2.30924	0.00482054	Down
CNJ01670	-1.22691	2.1e-05	Down		CNH02965	-1.69287	0.00356003	Down		CNC02885	-2.30543	5.7e-13	Down
CND01120	-1.22477	0.000186171	Down		CNG03615	-1.68689	9.39e-18	Down		CNE04810	-2.30409	1.66e-47	Down
CNF02395	-1.21576	5.76e-19	Down		CNE03150	-1.68509	3.76e-92	Down		CNA02335	-2.2995	3.93e-22	Down
CNH00935	-1.21174	5.45e-26	Down		CNF01120	-1.684	5.16e-44	Down		CNG01250	-2.29643	1.23e-47	Down
CNF04410	-1.20818	0.000175878	Down		CNE02135	-1.67707	1.1e-27	Down		CNH01750	-2.29423	3.46e-95	Down
CNB05260	-1.20762	6.47e-11	Down		CNH01275	-1.67648	1.31e-05	Down		CNC01790	-2.2929	1.63e-16	Down
CNG00400	-1.20202	0.000201632	Down		CNK02235	-1.67449	5.17e-11	Down		CNC03265	-2.2739	1.19e-30	Down
CNM02200	-1.20144	0.018622	Down		CNF04710	-1.6695	0.00241597	Down		CNC03140	-2.26919	3.24e-16	Down
CNN01740	-1.19981	7.32e-30	Down		CNK02690	-1.65757	2.46e-36	Down		CNK03220	-2.26436	1.75e-22	Down
CNE03525	-1.19381	3.94e-16	Down		CNB05180	-1.65048	1.85e-56	Down		CNC07095	-2.26299	1.19e-30	Down
CNN01780	-1.19155	2.81e-05	Down		CNC06245	-1.64632	1.3e-17	Down		CND03720	-2.2628	1.15e-109	Down
CNE00130	-1.18118	2.01e-07	Down		CNG03495	-1.64264	1.09e-23	Down		CNC00133	-2.23828	4e-25	Down
CNG04200	-1.18019	7.28e-07	Down		CNH02070	-1.64015	1.79e-56	Down		CNK01935	-2.21869	4.5e-22	Down
CNF00380	-1.17989	1.28e-07	Down		CNN01175	-1.62793	1.78e-09	Down		CNC06870	-2.21558	5.12e-44	Down
CNN02220	-1.17657	6.83e-29	Down		CNA02335	-1.60789	9.84e-21	Down		CNA06220	-2.20913	2.91e-39	Down
CNJ02160	-1.173	1.47e-08	Down		CNK01935	-1.60499	7.93e-20	Down		CNL04390	-2.20548	2.61e-11	Down
CND00390	-1.17225	1.67e-07	Down		CNA07130	-1.5995	2.43e-36	Down		CNE04480	-2.20414	1.01e-62	Down
CND03300	-1.16722	6.21e-10	Down		CNG01270	-1.59415	1.45e-88	Down		CNH03490	-2.19853	1.55e-49	Down
CNG00500	-1.16675	0.000295014	Down		CNA01430	-1.5864	2.6e-06	Down		CNM02580	-2.19439	2.74e-06	Down
CNI02190	-1.16459	1.89e-16	Down		CND00770	-1.58228	1.05e-45	Down		CNJ03000	-2.18504	3.49e-50	Down
CNA00410	-1.16041	2.37e-05	Down		CNE02255	-1.55693	3.38e-10	Down		CNF02600	-2.17522	2.71e-11	Down
CNB00130	-1.16017	1.78e-24	Down		CNE00535	-1.55618	5.61e-12	Down		CNK02520	-2.17383	1.76e-28	Down
CNE00770	-1.15988	3.33e-06	Down		CNB00710	-1.54745	1.83e-22	Down		CNL06370	-2.16944	2.23e-46	Down
CNG00080	-1.15746	5.64e-06	Down		CND06050	-1.54305	0.000152484	Down		CNB04900	-2.16754	3.48e-45	Down
CNC05540	-1.15466	4.43e-05	Down		CNC01790	-1.52918	1.52e-14	Down		CNF03985	-2.16679	5.68e-28	Down
CNB00510	-1.15041	1.83e-33	Down		CNJ01860	-1.52033	2.36e-30	Down		CNK02405	-2.15326	0.0325088	Down
CNE04520	-1.14764	0.000116197	Down		CNI00500	-1.51797	1.64e-12	Down		CNB00755	-2.14068	1.22e-11	Down
CNB05583	-1.13636	1.54e-08	Down		CNA06780	-1.50165	7.32e-16	Down		CNC06470	-2.14021	6.72e-33	Down
CNN01595	-1.13378	5.56e-06	Down		CNG03170	-1.50156	2.64e-13	Down		CNG02825	-2.12889	2.65e-51	Down
CNF02810	-1.13306	8.08e-61	Down		CNL04310	-1.49588	1.64e-23	Down		CND00150	-2.12197	7.8e-43	Down
CNH00160	-1.13306	0.0368633	Down		CNG01010	-1.49046	2.36e-19	Down		CND04190	-2.10533	3.34e-20	Down
CND00040	-1.13132	3.92e-07	Down		CNL05220	-1.4802	0.0326526	Down		CNB04220	-2.10106	2.58e-36	Down
CNC05770	-1.12958	1.53e-05	Down		CNG03950	-1.47198	3.64e-25	Down		CNG01790	-2.10088	2.93e-65	Down
CNA00075	-1.12798	1.23e-06	Down		CNF02315	-1.46642	1.9e-22	Down		CNM00200	-2.09981	1.57e-12	Down
CNE01200	-1.1246	0.000367987	Down		CNI00705	-1.46638	1.63e-08	Down		CNI02965	-2.0972	2.17e-26	Down
CNK00900	-1.11751	7.81e-12	Down		CNE04330	-1.45845	5.91e-42	Down		CNE02600	-2.08976	1.28e-62	Down
CNM01710	-1.11375	0.00129579	Down		CNG00740	-1.45144	9.9e-11	Down		CNF01360	-2.0814	4.48e-32	Down
CNG01000	-1.113	0.000589717	Down		CNF03425	-1.44596	2.33e-31	Down		CNA03060	-2.07988	1.2e-59	Down
CNG03640	-1.11254	9.27e-08	Down		CNC06180	-1.44206	1.25e-46	Down		CNL03740	-2.07779	0.000972623	Down
CNG04480	-1.10984	0.000294329	Down		CNF02750	-1.4374	1.47e-16	Down		CNN01730	-2.07503	3.31e-37	Down
CNF04420	-1.1098	0.00175501	Down		CNG01790	-1.43406	8.51e-46	Down		CNE04740	-2.07472	2.64e-20	Down
CNJ03090	-1.10805	6.84e-05	Down		CNC07095	-1.42759	4.97e-11	Down		CNE04400	-2.07393	1.01e-45	Down
CNB03700	-1.10777	4.25e-06	Down		CNA06220	-1.42352	3.02e-54	Down		CNA07130	-2.07044	3.2e-34	Down
CNC02290	-1.10392	4.28e-23	Down		CND00200	-1.41585	1.85e-32	Down		CNC05680	-2.07025	6.89e-16	Down
CNE04190	-1.09891	1.8e-11	Down		CNF03950	-1.40865	0.000403153	Down		CNB01560	-2.06461	4.72e-42	Down
CNE03100	-1.0946	0.000438291	Down		CNA00370	-1.40755	6.88e-24	Down		CND02010	-2.05509	3.84e-33	Down
CNH02350	-1.09458	0.0290857	Down		CNA01810	-1.40066	4.73e-14	Down		CNB00255	-2.05368	6.69e-18	Down
CNI01580	-1.09267	2.33e-05	Down		CND03470	-1.39635	4.82e-07	Down		CNE02135	-2.05077	3.9e-37	Down
CNE00275	-1.08837	0.00603131	Down		CNA00075	-1.39221	1.78e-14	Down		CNB04815	-2.04177	8.71e-07	Down
CNJ03330	-1.08751	3.43e-14	Down		CNF02000	-1.39215	6.69e-25	Down		CNI00625	-2.02708	1.26e-16	Down
CNE00410	-1.08726	3.11e-11	Down		CNA00180	-1.38221	7.72e-14	Down		CNL06125	-2.02502	2.54e-11	Down
CNH02265	-1.08711	9.77e-23	Down		CNA07890	-1.37989	9.83e-35	Down		CNI00810	-2.02265	8.66e-41	Down
CNA07100	-1.08649	1.33e-05	Down		CNC00320	-1.37731	1.31e-26	Down		CNA01650	-2.01024	1.34e-15	Down
CNG00380	-1.08531	1.46e-05	Down		CNK02790	-1.3715	1.54e-06	Down		CNI00020	-1.99831	5.48e-27	Down
CNK00140	-1.08411	0.00044891	Down		CNM01200	-1.3645	1.51e-06	Down		CNH02265	-1.99707	1.48e-26	Down
CNE00390	-1.07615	0.00028308	Down		CNA07755	-1.36048	5.83e-09	Down		CND04120	-1.99295	5.54e-35	Down
CNC04803	-1.07419	3.32e-05	Down		CND01030	-1.35896	2.18e-14	Down		CNE04120	-1.97162	1.88e-36	Down
CNE01410	-1.07392	1.85e-05	Down		CNC02155	-1.35446	3.34e-13	Down		CND03170	-1.96949	2.29e-41	Down
CNG03600	-1.06719	0.000893145	Down		CNL05300	-1.35085	2.42e-11	Down		CNN00940	-1.96403	2.37e-15	Down
CNM00030	-1.06245	0.000126085	Down		CNA02720	-1.34493	4.39e-21	Down		CNI00705	-1.93549	1.38e-17	Down
CNH02735	-1.04738	0.000536163	Down		CNC05680	-1.34364	9.18e-15	Down		CNN00395	-1.93165	1.27e-18	Down
CNA01290	-1.04446	0.0010699	Down		CNI02690	-1.34324	9.24e-13	Down		CNL05060	-1.92665	1.07e-10	Down
CNG01260	-1.0437	2.18e-10	Down		CNA02875	-1.34269	1.72e-09	Down		CNB00065	-1.91667	1.74e-55	Down
CNM01780	-1.03946	4.7e-08	Down		CND05620	-1.34196	0.0187631	Down		CNJ00630	-1.9132	1.01e-29	Down
CNK01890	-1.03756	2.45e-22	Down		CNN00395	-1.33899	6.44e-08	Down		CND00030	-1.91067	1.75e-18	Down
CNH01200	-1.02949	0.000784109	Down		CNA01200	-1.33838	4.88e-54	Down		CND03470	-1.90691	1.51e-13	Down
CNI04210	-1.02652	4.62e-07	Down		CNM02010	-1.33834	3.5e-08	Down		CNI01620	-1.90017	1.23e-09	Down
CNG00690	-1.02604	6.96e-08	Down		CNA08015	-1.32671	1.09e-06	Down		CNJ02980	-1.89078	4.44e-69	Down
CNE00570	-1.02524	7.07e-16	Down		CNN00495	-1.32654	9.29e-25	Down		CNA01430	-1.88886	5.11e-07	Down
CNL06730	-1.02297	9.57e-07	Down		CNA05710	-1.31837	1.64e-24	Down		CNE04750	-1.88766	1.17e-12	Down
CNC02950	-1.02152	9.54e-34	Down		CNH01665	-1.31437	7.6e-19	Down		CNE01680	-1.88514	2.58e-09	Down
CNA03400	-1.01144	0.000369026	Down		CNM02480	-1.31291	8.38e-42	Down		CNB00710	-1.88499	2.01e-35	Down
CNE02120	-1.00746	3.34e-06	Down		CNJ02935	-1.31189	6.25e-07	Down		CNB01040	-1.88433	4.93e-39	Down
CND06040	-1.00456	2.07e-14	Down		CNB00850	-1.31168	9.62e-36	Down		CND02310	-1.88336	1.65e-42	Down
CND00460	-1.0029	5.17e-05	Down		CNA06330	-1.31092	1.85e-17	Down		CNH03220	-1.87582	5.45e-21	Down
CNE01030	-1.00073	2.54e-06	Down		CNI00470	-1.30897	3.32e-07	Down		CNA01200	-1.87212	8.88e-72	Down
CNB01760	-1.00008	8.99e-05	Down		CNF02393	-1.30842	5.04e-15	Down		CNC04940	-1.87076	1.64e-25	Down
CND00490	1.01634	8.25e-08	Up		CNL05275	-1.29936	6.68e-15	Down		CNI03680	-1.86911	7.53e-47	Down
CNK00890	1.02337	6.71e-07	Up		CNE04870	-1.29056	3.86e-38	Down		CND03830	-1.86728	4.5e-57	Down
CNC06200	1.04864	1.4e-07	Up		CNA07295	-1.28742	1.34e-05	Down		CNE00275	-1.86638	5.73e-05	Down
CNH02960	1.0511	2.72e-05	Up		CNF00385	-1.28236	4.43e-06	Down		CNC03670	-1.8625	1.35e-57	Down
CNM02390	1.05306	0.00036295	Up		CNL04647	-1.28063	1.49e-30	Down		CNN00810	-1.85479	1.12e-21	Down
CNM01610	1.06036	2.41e-13	Up		CNA05410	-1.27881	2.2e-50	Down		CNI02690	-1.85296	3.42e-23	Down
CNA03300	1.06479	4.42e-16	Up		CNB01040	-1.26794	1.35e-39	Down		CNF02070	-1.8503	6.45e-52	Down
CNI01870	1.07726	2.21e-19	Up		CNL05490	-1.2677	3.78e-05	Down		CNG01010	-1.84542	5.97e-38	Down
CNL05060	1.08513	0.00418021	Up		CNF04850	-1.26502	9.37e-07	Down		CNE03820	-1.84212	5.8e-23	Down
CNH01650	1.09079	1.73e-05	Up		CND03170	-1.2599	2.6e-41	Down		CNG04010	-1.83885	3.17e-11	Down
CNH01670	1.10737	4.29e-11	Up		CNI00930	-1.25901	0.00012415	Down		CND02465	-1.83711	1.48e-20	Down
CNI03990	1.11092	2.33e-08	Up		CNA00600	-1.25854	8.55e-06	Down		CNA01680	-1.83317	9.6e-52	Down
CNA08210	1.12604	1.42e-12	Up		CNA03060	-1.25805	3.43e-32	Down		CNH01277	-1.83225	0.00109361	Down
CNE03750	1.14835	0.00804882	Up		CNL05580	-1.25571	8.33e-11	Down		CNH01790	-1.829	1.43e-27	Down
CND02080	1.16459	0.00356352	Up		CNK00340	-1.25534	7.56e-15	Down		CNA01810	-1.81263	5.91e-20	Down
CNG02835	1.20563	4.25e-17	Up		CNH02265	-1.25101	1.02e-14	Down		CNH00400	-1.81211	2.29e-41	Down
CNI00620	1.20678	4.85e-12	Up		CNH01403	-1.25085	5.52e-06	Down		CNI02180	-1.81187	1.65e-47	Down
CNI01390	1.25356	0.000236564	Up		CNA01650	-1.24485	1.01e-11	Down		CNL06830	-1.81044	5.25e-29	Down
CNK01935	1.26114	3.84e-17	Up		CND02560	-1.2442	1.35e-15	Down		CNC03490	-1.80921	3.54e-25	Down
CNH00110	1.26367	5.94e-20	Up		CND01290	-1.23441	7.65e-28	Down		CNM02560	-1.80671	2.25e-34	Down
CNF00200	1.2801	1.81e-07	Up		CNG02990	-1.23369	1.49e-31	Down		CNM01730	-1.80631	1.26e-20	Down
CNF00125	1.33893	1.95e-07	Up		CNI02180	-1.22737	6.24e-21	Down		CNG02720	-1.80244	1.93e-40	Down
CND03995	1.45149	0.000919547	Up		CNB02365	-1.21922	3.34e-05	Down		CNJ01255	-1.80113	1.97e-25	Down
CNF00825	1.61137	1.52e-14	Up		CNG01490	-1.21543	1.37e-24	Down		CNF02120	-1.79879	7.69e-28	Down
CNG02340	2.7765	0.00396457	Up		CNF04560	-1.21374	5.36e-14	Down		CNG01240	-1.79469	3.56e-27	Down
CNL03810	3.19848	0.00777626	Up		CNK02520	-1.21039	3.95e-12	Down		CNC02355	-1.79403	0.0389093	Down
CNH03750	3.30786	0.00835388	Up		CND06130	-1.20815	7.71e-10	Down		CNA04840	-1.7872	1.04e-05	Down
CNL03830	4.08048	0.0143392	Up		CNA06070	-1.20619	1.64e-11	Down		CNB02580	-1.78223	4.72e-36	Down
					CNJ02660	-1.20366	5.77e-46	Down		CNM02310	-1.78192	9.43e-28	Down
					CNJ00495	-1.19194	0.000132593	Down		CND06140	-1.78184	0.0255864	Down
					CNJ00630	-1.1781	4.62e-20	Down		CNK01550	-1.77779	4.02e-36	Down
					CNF04360	-1.175	2.44e-18	Down		CNJ00570	-1.77629	2.12e-39	Down
					CNJ02020	-1.16911	8.49e-14	Down		CNA03960	-1.77171	3.27e-40	Down
					CND00220	-1.16527	0.00380201	Down		CND00770	-1.7693	8.86e-39	Down
					CNA05700	-1.16314	5.32e-15	Down		CNG00740	-1.76174	1.78e-14	Down
					CNH01790	-1.1615	3.46e-09	Down		CNG01340	-1.76131	5.99e-15	Down
					CND04870	-1.16017	2.99e-08	Down		CND03880	-1.75487	2.16e-05	Down
					CNL04560	-1.15912	2e-16	Down		CNF00195	-1.75234	3.24e-07	Down
					CNA07770	-1.15804	2.99e-10	Down		CNC07060	-1.74796	5.23e-16	Down
					CND00790	-1.15569	1.34e-17	Down		CNE03980	-1.74274	1.43e-24	Down
					CNB03155	-1.15234	1.37e-09	Down		CNG00770	-1.74212	1.32e-39	Down
					CNN00300	-1.15014	2.6e-14	Down		CNA05700	-1.73398	1.92e-18	Down
					CND02950	-1.14576	2.01e-12	Down		CNE03240	-1.7323	5.25e-42	Down
					CNH00600	-1.1384	2.46e-15	Down		CNM02120	-1.7266	3.94e-46	Down
					CNC00133	-1.13445	7.07e-13	Down		CNI02420	-1.72352	2.54e-30	Down
					CNB04980	-1.13212	1.16e-15	Down		CNE00220	-1.72334	3.53e-08	Down
					CNH03220	-1.12233	5.88e-09	Down		CNF03270	-1.72305	6.72e-17	Down
					CNA04120	-1.12002	6.84e-33	Down		CNL05275	-1.71699	2.97e-31	Down
					CNC04230	-1.11405	1.23e-19	Down		CNC04660	-1.71144	6.41e-10	Down
					CNE02570	-1.11269	1.78e-23	Down		CNL06730	-1.71004	4.57e-33	Down
					CNF02875	-1.1069	0.000731251	Down		CNA03450	-1.70247	1.41e-12	Down
					CNA03450	-1.10419	0.00150701	Down		CNL04760	-1.69521	2.72e-24	Down
					CNN02330	-1.09758	1.23e-19	Down		CNG02000	-1.6932	1.02e-16	Down
					CNC04560	-1.09742	0.0066402	Down		CNC00560	-1.69234	7.23e-24	Down
					CNC04660	-1.09665	2.15e-06	Down		CNG00870	-1.69098	2.57e-31	Down
					CNB02400	-1.09043	0.0107098	Down		CNA00600	-1.68742	1.3e-06	Down
					CNC01260	-1.08606	1.93e-21	Down		CNA00370	-1.68665	1.23e-21	Down
					CNB05240	-1.08398	1.03e-20	Down		CND06050	-1.68662	3.48e-05	Down
					CND03830	-1.08072	1.32e-13	Down		CNG04025	-1.68395	0.000107442	Down
					CNF00280	-1.0705	6.73e-12	Down		CND01290	-1.67912	2.2e-37	Down
					CNE00570	-1.07025	2.43e-23	Down		CNL04647	-1.67715	1.05e-34	Down
					CNI00490	-1.06662	8.63e-14	Down		CNA08015	-1.67467	4.77e-09	Down
					CNK01550	-1.06605	1.34e-12	Down		CNA02780	-1.65964	7.86e-24	Down
					CNF00510	-1.06499	9.28e-23	Down		CNI02805	-1.65868	3.47e-09	Down
					CNE04695	-1.0642	5.1e-08	Down		CNA02880	-1.65701	1.03e-21	Down
					CND00350	-1.06022	4.44e-07	Down		CND00790	-1.65671	1.42e-20	Down
					CNA03370	-1.05897	5.31e-15	Down		CND02950	-1.65348	4.02e-23	Down
					CNB02005	-1.05733	1.59e-11	Down		CNH01275	-1.64506	2.37e-06	Down
					CNK02050	-1.05396	6.68e-25	Down		CNK00340	-1.63328	5.09e-12	Down
					CNM01900	-1.05224	8.82e-22	Down		CNK02920	-1.6286	0.0137633	Down
					CNM02310	-1.05199	3.53e-14	Down		CNM02105	-1.6285	2.44e-21	Down
					CNJ00965	-1.05086	1.61e-18	Down		CNH02940	-1.62531	9.88e-26	Down
					CNG04030	-1.04871	1.02e-09	Down		CNB03950	-1.61785	1.81e-27	Down
					CNE04400	-1.04827	3.79e-08	Down		CNH02965	-1.61638	0.00248372	Down
					CNC01945	-1.04818	7.73e-16	Down		CNJ00413	-1.61151	1.03e-38	Down
					CND00600	-1.04344	2.21e-10	Down		CNA04090	-1.60927	5.82e-15	Down
					CNH00713	-1.04237	0.000476616	Down		CND05220	-1.60888	1.29e-34	Down
					CNE02025	-1.03978	4.15e-10	Down		CNE01270	-1.6064	2.91e-22	Down
					CNA07380	-1.03534	9.55e-09	Down		CNJ03005	-1.60449	3.5e-10	Down
					CNB03195	-1.03147	9.05e-16	Down		CNI00860	-1.59153	3.39e-11	Down
					CNF00195	-1.02638	0.000516373	Down		CNA08340	-1.58721	2.25e-27	Down
					CNK00840	-1.01549	4.21e-31	Down		CNE03900	-1.58708	1.29e-14	Down
					CNH03490	-1.0152	1.84e-14	Down		CNE04695	-1.58506	2.16e-07	Down
					CNC03605	-1.01005	2.05e-05	Down		CNL04520	-1.58404	6.19e-20	Down
					CNF01480	-1.00478	1.94e-25	Down		CNE04840	-1.57753	3.64e-16	Down
					CNJ00920	-1.00101	2.2e-29	Down		CND04130	-1.57589	2.48e-31	Down
					CNE01645	1.00456	0.00112548	Up		CNF01165	-1.57403	3.7e-18	Down
					CNA08210	1.0058	5.63e-09	Up		CNC02440	-1.57383	4.07e-20	Down
					CNC03230	1.02829	0.00391895	Up		CNH02440	-1.57273	5.54e-16	Down
					CNJ01260	1.03895	7.27e-28	Up		CNF02750	-1.56862	1.65e-22	Down
					CNB05060	1.04405	1.12e-37	Up		CNE01060	-1.56482	1.42e-41	Down
					CNI03860	1.04905	3.87e-06	Up		CNH00420	-1.56279	7.03e-15	Down
					CNI00880	1.08763	0.000249036	Up		CND04840	-1.56172	1.43e-22	Down
					CNI00870	1.09235	0.00119712	Up		CNI02840	-1.55607	6.66e-08	Down
					CNK00870	1.09405	1.1e-27	Up		CNB05675	-1.54624	1.18e-15	Down
					CNF00125	1.11128	0.0149416	Up		CNG04575	-1.5455	0.0059115	Down
					CNC00890	1.11728	9.09e-36	Up		CNK00170	-1.53713	1.83e-16	Down
					CNN00150	1.12728	5.08e-09	Up		CNC01240	-1.5363	6.69e-18	Down
					CNC05110	1.14417	7.33e-08	Up		CNA00075	-1.53528	2.12e-23	Down
					CNN02280	1.14614	3.58e-06	Up		CNB00850	-1.53174	1.6e-46	Down
					CNI00100	1.16021	1.46e-06	Up		CNA06590	-1.52842	1.39e-17	Down
					CNF01220	1.16243	2.27e-33	Up		CNN00495	-1.52805	1.96e-24	Down
					CND00530	1.16706	5.22e-08	Up		CNB01810	-1.52374	2.57e-35	Down
					CNC02510	1.17102	3.42e-15	Up		CNN01175	-1.51962	1.9e-05	Down
					CNF00825	1.25018	6.93e-05	Up		CNA04715	-1.51951	8.83e-16	Down
					CNC00920	1.2557	1.63e-16	Up		CNA02010	-1.51679	1.89e-12	Down
					CNH01345	1.25637	1.21e-09	Up		CNC03950	-1.50876	4.16e-35	Down
					CNC06440	1.32511	0.00353958	Up		CNG02510	-1.50686	6.07e-48	Down
					CNN00580	1.3698	1.53e-13	Up		CNA05735	-1.50232	1.55e-09	Down
					CNG01860	1.42285	0.0363083	Up		CND04450	-1.49953	1.02e-15	Down
					CNB00230	1.63491	1.39e-32	Up		CNF01480	-1.49801	2.09e-16	Down
					CNN00570	1.68002	1.73e-14	Up		CND01780	-1.49535	1.38e-48	Down
					CNF03130	1.84643	0.00162735	Up		CNE04820	-1.49443	8.29e-20	Down
					CND05680	2.04639	0.0260657	Up		CNJ02950	-1.49132	7.91e-33	Down
					CNN00340	2.23323	0.0457644	Up		CNH03740	-1.48976	0.00191516	Down
										CNG04030	-1.48501	1.63e-15	Down
										CNM02540	-1.48357	2.08e-22	Down
										CNC02740	-1.48124	3.75e-26	Down
										CNG02160	-1.47817	1.23e-46	Down
										CNA01150	-1.47146	5.89e-23	Down
										CNG02400	-1.4711	1.91e-07	Down
										CNH03200	-1.46518	2.32e-29	Down
										CNB01580	-1.46376	5.76e-29	Down
										CNA04630	-1.46114	2.79e-05	Down
										CND06090	-1.46023	6.53e-28	Down
										CNI01440	-1.45887	1.18e-40	Down
										CNK02690	-1.45884	1.35e-25	Down
										CNF00300	-1.45869	1.46e-19	Down
										CNE02255	-1.45592	2.43e-16	Down
										CNC02125	-1.45116	3.41e-15	Down
										CNG04000	-1.44869	1.44e-12	Down
										CNA03725	-1.4459	2.25e-08	Down
										CNE00780	-1.44566	8.77e-29	Down
										CNJ01860	-1.43254	1.7e-21	Down
										CNB02080	-1.43223	5.98e-23	Down
										CND02020	-1.4322	5.23e-19	Down
										CNB00660	-1.43119	8.45e-13	Down
										CNE02410	-1.43053	4.56e-17	Down
										CNM01645	-1.42896	5.34e-20	Down
										CNC03920	-1.42511	1.33e-36	Down
										CNF04610	-1.42486	1e-09	Down
										CNJ01830	-1.42311	2.91e-22	Down
										CND00600	-1.42185	2.29e-11	Down
										CND01870	-1.42098	2.44e-32	Down
										CNC00380	-1.41795	1.19e-15	Down
										CNM00410	-1.40936	2.66e-13	Down
										CNB04830	-1.40806	7.1e-11	Down
										CNM00230	-1.40756	5.07e-25	Down
										CNC00820	-1.40381	2.86e-15	Down
										CNI00490	-1.40294	5.42e-25	Down
										CNH01350	-1.4027	1.25e-37	Down
										CNK02450	-1.39964	9.97e-13	Down
										CNN01540	-1.39568	5.94e-18	Down
										CNE01165	-1.39338	1.42e-13	Down
										CNN01470	-1.39228	1.54e-36	Down
										CNB01240	-1.39202	3.97e-27	Down
										CNC00810	-1.39084	3.71e-13	Down
										CNC06245	-1.38966	7.71e-11	Down
										CNC01260	-1.38809	1.48e-38	Down
										CNE01620	-1.38514	5.63e-28	Down
										CNK01000	-1.37963	9.84e-24	Down
										CNE00960	-1.37396	0.00144199	Down
										CNJ02935	-1.37117	8.97e-09	Down
										CND06130	-1.36734	1.76e-10	Down
										CNB02530	-1.36651	1.6e-33	Down
										CND00250	-1.36465	5.7e-16	Down
										CNH01100	-1.36217	7.42e-08	Down
										CNI04000	-1.36051	9.38e-13	Down
										CND04110	-1.3572	1.07e-29	Down
										CNI00640	-1.35676	5.36e-14	Down
										CNK03130	-1.35465	4.58e-05	Down
										CND01330	-1.35349	6.91e-23	Down
										CNG02380	-1.34912	2.66e-13	Down
										CND03490	-1.34658	4.32e-33	Down
										CNC04230	-1.34508	9.36e-15	Down
										CNI00340	-1.34322	5.33e-08	Down
										CNF01640	-1.34291	2.19e-22	Down
										CNK00900	-1.34187	1.4e-19	Down
										CNE02560	-1.34025	1.93e-18	Down
										CNB03195	-1.33888	2.31e-25	Down
										CNG02850	-1.33478	1.24e-14	Down
										CNF02385	-1.33415	0.0382106	Down
										CNF00385	-1.33282	1.83e-07	Down
										CNE03150	-1.33149	4.28e-23	Down
										CNF02340	-1.32406	6.45e-10	Down
										CNH00370	-1.32338	1.53e-16	Down
										CNM01060	-1.32275	2.94e-05	Down
										CNK00840	-1.32238	1.48e-26	Down
										CNG03950	-1.32053	3.73e-22	Down
										CNN00780	-1.31989	9.34e-10	Down
										CNA04120	-1.31706	6.29e-31	Down
										CNK01170	-1.3166	2.86e-27	Down
										CNC01850	-1.31626	2.04e-08	Down
										CNM00630	-1.31363	0.0016879	Down
										CNG04505	-1.31199	0.000401152	Down
										CNJ00580	-1.3076	2.82e-05	Down
										CNA03250	-1.30333	7.12e-10	Down
										CNC05955	-1.30278	0.000428485	Down
										CND02700	-1.30074	0.00651134	Down
										CNG01110	-1.29865	1.55e-16	Down
										CNJ01220	-1.29776	2.38e-18	Down
										CNH00320	-1.29586	4.12e-16	Down
										CNG03110	-1.29223	9.26e-09	Down
										CNG04365	-1.29162	1.07e-08	Down
										CNN02340	-1.28849	6.6e-22	Down
										CNN00590	-1.2866	6.44e-18	Down
										CND06360	-1.28174	7.04e-06	Down
										CNG01350	-1.27847	1.37e-07	Down
										CNF01120	-1.27804	2.77e-22	Down
										CNI01110	-1.27488	0.0099295	Down
										CND02990	-1.27374	3.02e-28	Down
										CNK00250	-1.27346	5.98e-17	Down
										CNJ02110	-1.27265	5.8e-08	Down
										CND04515	-1.27036	3.49e-10	Down
										CNI00170	-1.27006	2.74e-12	Down
										CNG02110	-1.2605	1.63e-16	Down
										CNG02620	-1.25945	5.11e-15	Down
										CNL05490	-1.25871	0.000191665	Down
										CNG03755	-1.25611	2.16e-20	Down
										CNE03430	-1.25412	5.37e-19	Down
										CNI00970	-1.25244	8.59e-27	Down
										CNC06390	-1.25156	2.21e-13	Down
										CNC02155	-1.25065	7.35e-08	Down
										CNN01075	-1.24851	1.47e-06	Down
										CNL04090	-1.24832	6.84e-18	Down
										CNH02070	-1.248	1.57e-40	Down
										CNG04290	-1.2469	9.66e-19	Down
										CNF00655	-1.24419	2.12e-05	Down
										CNA02460	-1.24295	2.2e-39	Down
										CNA00100	-1.24006	4.72e-14	Down
										CNA01980	-1.23714	3.46e-10	Down
										CNB04120	-1.23708	5.79e-11	Down
										CNJ02555	-1.23529	3.65e-12	Down
										CNA07380	-1.2342	5.45e-09	Down
										CNN00085	-1.22584	4.61e-06	Down
										CNC07100	-1.22538	6.04e-08	Down
										CND06170	-1.22301	4.48e-15	Down
										CND02740	-1.22286	6.35e-22	Down
										CNF00500	-1.22012	1.11e-16	Down
										CNE00535	-1.21618	3.93e-05	Down
										CNC03780	-1.21462	2e-09	Down
										CNB02640	-1.21311	1.8e-16	Down
										CNL05550	-1.21174	3.13e-05	Down
										CNA00110	-1.20751	4.1e-32	Down
										CNB04070	-1.20695	2.09e-24	Down
										CNH01020	-1.20693	7.68e-14	Down
										CNG03340	-1.20628	1.01e-29	Down
										CNG04710	-1.20223	0.000160338	Down
										CNH02230	-1.20202	6.53e-06	Down
										CNC04210	-1.19969	1.04e-10	Down
										CNA08000	-1.19718	1.62e-11	Down
										CNG02140	-1.19705	8.46e-25	Down
										CNL05540	-1.19422	2.7e-18	Down
										CNE05070	-1.19289	1.96e-22	Down
										CNM02020	-1.1928	4.17e-23	Down
										CNC00320	-1.19173	3.6e-18	Down
										CND05053	-1.19173	5.5e-09	Down
										CNA04130	-1.19059	1.09e-25	Down
										CNJ00370	-1.19045	1.57e-12	Down
										CNE00660	-1.18872	1.64e-15	Down
										CNC05690	-1.18714	5.5e-10	Down
										CNC06220	-1.18691	4.33e-06	Down
										CNB00345	-1.18354	5.91e-08	Down
										CNF03620	-1.18235	7.93e-13	Down
										CNL04885	-1.18204	6.87e-17	Down
										CNJ03175	-1.18155	7.74e-05	Down
										CNN02460	-1.18052	0.0052759	Down
										CNC06675	-1.17833	7.84e-06	Down
										CNK01500	-1.17795	1.3e-16	Down
										CNK02500	-1.17557	0.000211326	Down
										CNF04440	-1.17162	1.19e-19	Down
										CNJ00190	-1.17117	8.75e-10	Down
										CNN01360	-1.16869	8.87e-31	Down
										CNF02300	-1.16771	1.07e-11	Down
										CNI00030	-1.16496	0.011287	Down
										CNM02450	-1.1647	5.86e-10	Down
										CNE00340	-1.16306	6.61e-08	Down
										CNE00350	-1.16149	2.4e-20	Down
										CNJ01330	-1.16141	1.47e-14	Down
										CNA06250	-1.16132	8.52e-14	Down
										CNB02380	-1.15973	4.38e-32	Down
										CNE04250	-1.15912	1.82e-09	Down
										CNC07050	-1.15735	1.69e-27	Down
										CNF04130	-1.15716	5.19e-12	Down
										CNG04300	-1.15636	1.16e-18	Down
										CNL06415	-1.15519	0.00471253	Down
										CNB01700	-1.15492	0.0052759	Down
										CNJ03440	-1.15399	3.89e-14	Down
										CNF04600	-1.1489	1.59e-05	Down
										CNF03205	-1.1481	6.22e-07	Down
										CNK02060	-1.14648	7.34e-29	Down
										CNC00250	-1.14633	3.13e-24	Down
										CNF04035	-1.14412	1.07e-13	Down
										CNA01205	-1.14193	3.68e-11	Down
										CNJ00010	-1.14164	1.76e-12	Down
										CNC01270	-1.13978	3.24e-24	Down
										CNE01880	-1.13947	4.7e-08	Down
										CNC01945	-1.13901	1.18e-14	Down
										CNF02310	-1.13817	4.36e-14	Down
										CNB05673	-1.13764	2e-14	Down
										CNC00050	-1.13589	7.91e-20	Down
										CNK01820	-1.13431	2.45e-10	Down
										CNB02110	-1.12978	3.08e-17	Down
										CNE02590	-1.12907	5.33e-15	Down
										CNI01240	-1.12721	2.77e-22	Down
										CNC02130	-1.12714	3.3e-25	Down
										CNA06390	-1.1271	9.77e-20	Down
										CNC03660	-1.12375	1.39e-16	Down
										CNI02940	-1.11339	2.49e-06	Down
										CNM01840	-1.11119	0.000463051	Down
										CNN00850	-1.11043	3.23e-09	Down
										CNA05120	-1.11022	1.82e-12	Down
										CNK00635	-1.10984	1.26e-07	Down
										CNA02850	-1.10867	8.9e-15	Down
										CNL04240	-1.10824	1.2e-13	Down
										CNC04480	-1.10667	7.8e-15	Down
										CND02050	-1.10603	0.00236503	Down
										CNC00045	-1.10596	8.18e-05	Down
										CNG00930	-1.10302	2.71e-12	Down
										CNC03520	-1.10011	0.00219128	Down
										CNM01660	-1.09643	1.34e-21	Down
										CNH03560	-1.09417	4.22e-20	Down
										CNF02290	-1.09412	5.42e-07	Down
										CNL04355	-1.09285	8.96e-15	Down
										CNL05170	-1.08862	4e-05	Down
										CNI01070	-1.08835	1.58e-16	Down
										CNF01770	-1.08815	2.47e-08	Down
										CNC02600	-1.08708	5.99e-07	Down
										CNE03030	-1.08694	8.86e-14	Down
										CND00095	-1.08666	1.44e-13	Down
										CNF02145	-1.08584	1.15e-10	Down
										CNA05710	-1.08532	1.16e-14	Down
										CNG02990	-1.08018	1.83e-15	Down
										CNA05290	-1.07987	1.59e-18	Down
										CNC06320	-1.07977	2.77e-13	Down
										CNG03840	-1.07645	8.78e-06	Down
										CNF01840	-1.07598	2.7e-12	Down
										CNI02320	-1.07282	8.25e-05	Down
										CNK01260	-1.07179	6.41e-19	Down
										CNJ02020	-1.07094	1.74e-11	Down
										CNE05190	-1.068	3.34e-18	Down
										CND06250	-1.06799	6.65e-15	Down
										CNN00540	-1.06764	4.3e-14	Down
										CNC05700	-1.06724	3.34e-07	Down
										CNA06260	-1.06418	4.29e-14	Down
										CNI03870	-1.06369	4.38e-06	Down
										CNE04830	-1.06267	9.03e-05	Down
										CNA06780	-1.06262	1.26e-05	Down
										CNK02810	-1.062	6.29e-06	Down
										CND04710	-1.06144	3.59e-18	Down
										CNB00740	-1.06015	9.42e-15	Down
										CNB01710	-1.05887	1.4e-16	Down
										CNM00920	-1.0571	1.04e-20	Down
										CNH00180	-1.05626	7.78e-05	Down
										CNF00020	-1.05565	1.63e-10	Down
										CNG04460	-1.05496	1.11e-13	Down
										CNF03450	-1.0531	8.68e-11	Down
										CNL05300	-1.05261	1.78e-12	Down
										CNB00080	-1.0514	9.18e-12	Down
										CNC01150	-1.0469	9.36e-18	Down
										CNG03350	-1.04676	9.5e-05	Down
										CNJ03390	-1.04332	0.00213244	Down
										CNJ02365	-1.04286	2.09e-06	Down
										CND02600	-1.04145	4.47e-16	Down
										CNI02810	-1.0393	1.14e-13	Down
										CNC02640	-1.03801	1.55e-15	Down
										CNA04025	-1.03754	0.00741684	Down
										CNE02700	-1.037	4.4e-18	Down
										CNF01380	-1.03643	0.000564696	Down
										CNB02495	-1.0361	0.000153867	Down
										CNH03290	-1.03469	8.83e-06	Down
										CNH02320	-1.03432	5.11e-16	Down
										CND00180	-1.03296	2.34e-24	Down
										CNG00305	-1.0323	7.18e-11	Down
										CNG04180	-1.03216	3.67e-10	Down
										CNA02960	-1.03096	1.71e-11	Down
										CND04870	-1.02889	7.72e-10	Down
										CNL06010	-1.02733	2.08e-13	Down
										CNN01480	-1.02541	6.19e-10	Down
										CNB02400	-1.02528	0.0387147	Down
										CND06370	-1.02406	2.33e-18	Down
										CNH01910	-1.02354	3.86e-06	Down
										CNI00370	-1.01967	2.06e-10	Down
										CNI02740	-1.01555	1.51e-21	Down
										CNB03460	-1.01532	7.47e-19	Down
										CNC01460	-1.01509	7.63e-10	Down
										CNK02860	-1.01092	0.00150074	Down
										CNN01750	-1.00883	2.32e-24	Down
										CND03330	-1.00847	5.8e-17	Down
										CNG01270	-1.00832	1.05e-11	Down
										CNH00530	-1.00707	8.53e-14	Down
										CNA06665	-1.00222	5.69e-15	Down
										CNL06530	-1.00205	9.41e-13	Down
										CND03320	-1.00125	2.42e-15	Down
										CNF01820	-1.00062	1.76e-15	Down
										CNC06160	1.00429	1.7e-09	Up
										CNC06260	1.00608	1.37e-11	Up
										CNL05640	1.00663	1.72e-13	Up
										CNA07310	1.00667	6.06e-14	Up
										CNI01580	1.00676	4.15e-15	Up
										CNE00940	1.00702	2.07e-15	Up
										CNK02230	1.01007	5.78e-13	Up
										CNH03460	1.01331	1.67e-13	Up
										CNI04070	1.01431	6.69e-10	Up
										CNI01460	1.02724	1.17e-12	Up
										CNH03060	1.02829	1.56e-15	Up
										CNG01860	1.03048	0.00161657	Up
										CNM00310	1.03458	8.22e-12	Up
										CND00090	1.03667	6.1e-09	Up
										CND02280	1.04378	3.34e-18	Up
										CND02440	1.04774	1.04e-11	Up
										CNG01380	1.04803	2.52e-10	Up
										CNK01400	1.05103	4.22e-11	Up
										CNN01090	1.0518	2.36e-06	Up
										CNC01540	1.053	0.0245025	Up
										CND01590	1.0607	1.05e-18	Up
										CNA00720	1.06236	1.01e-16	Up
										CNH03400	1.07141	1.12e-13	Up
										CNB03290	1.07198	3.15e-22	Up
										CNI02660	1.07776	0.0125394	Up
										CNA07050	1.07848	7.06e-17	Up
										CNE01400	1.0796	4.65e-13	Up
										CNL05450	1.10499	0.00469515	Up
										CNH03500	1.10612	4.96e-05	Up
										CNH00750	1.11178	2.79e-14	Up
										CNH02910	1.11566	1.89e-08	Up
										CNA00470	1.11958	1.1e-09	Up
										CNB05080	1.12177	1.04e-22	Up
										CNC04320	1.12298	4.45e-12	Up
										CNB05410	1.12355	0.00364633	Up
										CNF04490	1.13042	2.25e-14	Up
										CNK00380	1.13203	1e-09	Up
										CNI03390	1.14169	5.01e-11	Up
										CND00720	1.14568	2.13e-27	Up
										CNJ03260	1.15567	1.73e-17	Up
										CNE03540	1.16365	1.1e-09	Up
										CNG00400	1.17338	0.00568223	Up
										CND01920	1.20265	2.21e-13	Up
										CND05990	1.21975	0.00380901	Up
										CNE04150	1.23787	8.78e-16	Up
										CNA01180	1.24916	0.00239914	Up
										CNM02100	1.26237	4.21e-15	Up
										CNI03590	1.27096	0.000313755	Up
										CNE00950	1.28278	1.34e-14	Up
										CNB00230	1.29907	1.27e-10	Up
										CNI02360	1.30838	6.78e-21	Up
										CNJ01750	1.31528	4.3e-21	Up
										CNA02900	1.3513	1.73e-24	Up
										CNF00350	1.35243	4.75e-14	Up
										CNF01440	1.39131	1.31e-17	Up
										CNC03320	1.41387	4.06e-12	Up
										CNN00150	1.44804	1.57e-08	Up
										CNC01660	1.53846	1.56e-16	Up
										CNB05060	1.65986	3.39e-36	Up
										CNC01940	1.6754	7.06e-06	Up
										CNN00580	1.6764	2.73e-20	Up
										CNN02280	1.69953	8.6e-23	Up
										CNC00920	1.70099	1.37e-06	Up
										CNH01140	1.72231	4.18e-42	Up
										CNH03700	1.79475	3.23e-08	Up
										CNF01220	1.87382	6e-26	Up
										CNE02085	1.99447	1.36e-08	Up
										CNA02250	2.01391	2.56e-06	Up
										CNM02420	2.15254	6.77e-28	Up
										CNM02430	2.18243	2.24e-25	Up
										CNJ01880	2.20948	6.25e-29	Up
										CND00530	2.56344	2.7e-05	Up
										CNN00570	2.65429	1.79e-17	Up
										CNI04210	2.76919	0.000189347	Up
										CNL03850	4.89614	0.0204646	Up
										CNE05220	5.05411	0.00945263	Up
