# Supplementary material for: Identification of a master regulator Msd1 that governs meiotic entry in a global basidiomycete pathogen
Source: Proc Natl Acad Sci U S A. 2026 Jun 24;123(26):e2536339123. doi: 10.1073/pnas.2536339123 (PMC13321354; doi:10.1073/pnas.2536339123)
Supplement: Supplementary file 3 — Dataset S02 (XLSX) [file pnas.2536339123.sd02.xlsx]

## Sheet: Dataset S2
Dataset S2 Gene list of Msd1 core regulon
Gene_ID	Annotation	msd1Δ-vs-WT (V8 24 h)			msd1Δ-vs-WT (V8 48 h)			msd1Δ-vs-WT (V8 72 h)			MSD1OE-vs-WT (YPD)
		log2(FoldChange)	q-value	Regulation	log2(FoldChange)	q-value	Regulation	log2(FoldChange)	q-value	Regulation	log2(FoldChange)	q-value	Regulation
CNA00100	IPR001766__Transcription factor, fork head|IPR011991__Winged helix-turn-helix DNA-binding domain|IPR018122__Transcription factor, fork head, conserved site	0.359244	0.00331917		-0.874915	1.7351e-10		-1.24006	4.72364e-14	Down	1.28084	4.19092e-23	Up
CNA00260	IPR000679__Zinc finger, GATA-type|IPR013088__Zinc finger, NHR/GATA-type	-1.39777	5.13366e-48	Down	-3.48808	1.37313e-153	Down	-4.77802	0	Down	2.70168	0	Up
CNA00370	IPR003663__Sugar/inositol transporter|IPR005828__General substrate transporter|IPR016196__Major facilitator superfamily domain, general substrate transporter|IPR020846__Major facilitator superfamily domain	-0.226757	0.0978038		-1.40755	6.88253e-24	Down	-1.68665	1.2348e-21	Down	1.26712	8.14508e-22	Up
CNA00600	N/A	-1.43328	3.0297e-06	Down	-1.25854	8.54768e-06	Down	-1.68742	1.29614e-06	Down	1.71847	9.84665e-18	Up
CNA01200	IPR004827__Basic-leucine zipper domain	-0.664044	1.22006e-21		-1.33838	4.8833e-54	Down	-1.87212	8.88176e-72	Down	1.73057	5.6253e-146	Up
CNA01430	N/A	0.299476	0.0932222		-1.5864	2.59549e-06	Down	-1.88886	5.11337e-07	Down	3.09235	3.47708e-44	Up
CNA02335	N/A	0.100918	0.66509		-1.60789	9.83792e-21	Down	-2.2995	3.93257e-22	Down	1.98733	7.29557e-34	Up
CNA02720	Major facilitator superfamily multidrug transporter mfsC	0.227995	0.00112025		-1.34493	4.38523e-21	Down	-2.47479	4.62668e-68	Down	1.85163	1.23436e-70	Up
CNA03370	N/A	0.196096	0.131377		-1.05897	5.30679e-15	Down	-2.38816	1.61423e-51	Down	2.29525	8.77544e-42	Up
CNA04063	DNA polymerase lambda	-0.812499	4.13022e-06		-0.792914	0.00142369		-2.34487	1.14379e-14	Down	5.01949	0	Up
CNA06220	N/A	-0.887532	1.27397e-39		-1.42352	3.01958e-54	Down	-2.20913	2.90631e-39	Down	1.3323	7.25567e-96	Up
CNA06330	N/A	-0.349274	5.08618e-05		-1.31092	1.85368e-17	Down	-2.42365	1.86191e-27	Down	1.86381	9.86163e-170	Up
CNA07720	CFL1	-0.589223	4.22465e-09		-3.20956	3.32022e-68	Down	-4.8821	8.75712e-198	Down	6.29863	0	Up
CNA07755	Chitin synthase export chaperone	0.149139	0.0797942		-1.36048	5.83378e-09	Down	-2.94665	3.3039e-74	Down	3.65774	3.01901e-198	Up
CNA08015	N/A	-0.376615	0.28106		-1.32671	1.09039e-06	Down	-1.67467	4.76947e-09	Down	2.04849	1.93144e-20	Up
CNB00130	IPR011600__Peptidase C14, caspase domain	-1.16017	1.7755e-24	Down	-2.75139	2.79262e-97	Down	-3.33094	1.09276e-172	Down	1.62029	8.90319e-207	Up
CNB00255	N/A	-1.49817	1.11826e-18	Down	-1.81454	4.33123e-13	Down	-2.05368	6.69215e-18	Down	3.49248	2.10263e-95	Up
CNB00510	IPR000802__Arsenite/antimonite efflux pump membrane protein, ArsB	-1.15041	1.82741e-33	Down	-0.62744	1.11122e-10		-0.148019	0.256249		1.13893	5.61439e-34	Up
CNB00755	N/A	-0.221232	0.02227		-0.942691	2.40049e-05		-2.14068	1.22113e-11	Down	2.68819	2.38365e-20	Up
CNB00880	N/A	-0.776044	8.25637e-13		-2.08808	7.3842e-35	Down	-2.52553	6.5577e-51	Down	1.6757	4.57362e-38	Up
CNB02005	N/A	-0.235551	0.00338521		-1.05733	1.592e-11	Down	-2.81358	1.14884e-50	Down	3.14975	2.64e-96	Up
CNB02060	CSA2	-1.94753	1.17828e-56	Down	-3.07598	1.11364e-214	Down	-2.67433	1.23039e-64	Down	3.08048	0	Up
CNB02310	IPR000504__RNA recognition motif domain|IPR012677__Nucleotide-binding, alpha-beta plait	-0.688417	2.39131e-10		-2.96298	5.71576e-107	Down	-3.36535	6.48926e-173	Down	2.99489	2.82587e-217	Up
CNB02530	N/A	-0.187711	0.0055328		-0.740761	2.45802e-15		-1.36651	1.60321e-33	Down	1.13093	3.77424e-67	Up
CNB02780	N/A	0.0819803	0.760956		-0.694163	0.000535596		-2.38135	4.17078e-26	Down	1.07773	0.000139058	Up
CNB03155	N/A	-1.37298	6.08162e-98	Down	-1.15234	1.36558e-09	Down	-2.36352	1.06956e-31	Down	3.5252	0	Up
CNB03195	IPR012677__Nucleotide-binding, alpha-beta plait	-0.361148	0.00033102		-1.03147	9.04975e-16	Down	-1.33888	2.30729e-25	Down	2.27695	6.94874e-248	Up
CNB03310	N/A	-0.677413	3.46574e-07		-1.88036	1.03536e-25	Down	-2.41441	3.5985e-19	Down	1.23819	1.97137e-18	Up
CNB03460	IPR017853__Glycoside hydrolase, superfamily|IPR024655__Uncharacterised protein family, glycosyl hydrolase catalytic domain	-0.454632	9.44903e-05		-0.44576	0.000104209		-1.01532	7.47268e-19	Down	1.38578	1.60278e-199	Up
CNB04220	IPR000718__Peptidase M13|IPR001040__Translation Initiation factor eIF- 4e|IPR008753__Peptidase M13, N-terminal domain|IPR018497__Peptidase M13, C-terminal domain|IPR023398__Translation Initiation factor eIF- 4e-like domain|IPR024079__Metallopeptidase, catalytic domain	-2.47848	2.55326e-45	Down	-1.93203	2.78377e-52	Down	-2.10106	2.58387e-36	Down	4.11958	9.03894e-86	Up
CNB04815	N/A	-0.846197	0.088915		-1.93967	4.07569e-06	Down	-2.04177	8.71163e-07	Down	1.117	9.43481e-06	Up
CNB04870	IPR001313__Pumilio RNA-binding repeat|IPR011989__Armadillo-like helical|IPR016024__Armadillo-type fold	0.315379	2.33283e-05		-1.88175	2.37211e-113	Down	-2.70539	3.13486e-151	Down	2.20552	1.48407e-294	Up
CNB04900	IPR000038__Cell division protein GTP binding|IPR006073__GTP binding domain|IPR027417__P-loop containing nucleoside triphosphate hydrolase	0.29388	0.0166912		-0.534163	0.000970994		-2.16754	3.47671e-45	Down	2.4249	2.67627e-127	Up
CNB05180	IPR027725__Heat shock transcription factor family	-0.282383	0.0128527		-1.65048	1.85377e-56	Down	-2.75672	1.53217e-174	Down	1.37921	1.10768e-100	Up
CNC00560	N/A	0.343831	0.0325863		-0.453737	0.000840542		-1.69234	7.23307e-24	Down	1.26272	5.57996e-17	Up
CNC00640	N/A	-2.08875	2.88249e-174	Down	-2.93667	1.14298e-81	Down	-2.36085	2.32264e-43	Down	2.06835	3.98382e-21	Up
CNC01215	N/A	-1.90535	4.03929e-69	Down	-2.5015	3.09119e-30	Down	-3.36546	5.62123e-25	Down	2.29996	4.64523e-65	Up
CNC01260	IPR000719__Protein kinase domain|IPR002290__Serine/threonine- / dual specificity protein kinase, catalytic domain|IPR011009__Protein kinase-like domain|IPR017441__Protein kinase, ATP binding site	-0.169005	0.101576		-1.08606	1.92826e-21	Down	-1.38809	1.47801e-38	Down	1.74114	5.71167e-126	Up
CNC01790	N/A	-2.12461	1.18721e-21	Down	-1.52918	1.51881e-14	Down	-2.2929	1.62663e-16	Down	3.02823	4.1709e-70	Up
CNC02290	Ophiobolin family sesterterpenoid biosynthesis cluster acetyltransferase ATEG_03569	-1.10392	4.27678e-23	Down	-2.00226	3.91907e-67	Down	-2.53337	1.66965e-56	Down	3.09666	0	Up
CNC02670	IPR013112__FAD-binding 8|IPR013121__Ferric reductase, NAD binding|IPR013130__Ferric reductase transmembrane component-like domain|IPR017927__Ferredoxin reductase-type FAD-binding domain|IPR017938__Riboflavin synthase-like beta-barrel	-0.209489	0.005015		-2.32894	3.3531e-83	Down	-3.38976	2.42403e-163	Down	1.84768	1.6116e-137	Up
CNC02950	N/A	-1.02152	9.54115e-34	Down	-3.10339	8.77494e-203	Down	-4.49272	5.49122e-276	Down	2.4675	4.97103e-215	Up
CNC04855	N/A	-1.63529	7.56613e-18	Down	-4.65567	6.36989e-56	Down	-3.70753	9.59409e-27	Down	3.63203	4.43133e-32	Up
CNC06450	N/A	-0.390858	1.17523e-06		-0.850599	5.56421e-12		-2.40966	1.63322e-44	Down	2.7171	1.41193e-272	Up
CNC06750	IPR021134__Bestrophin/UPF0187	-2.00356	1.43269e-85	Down	-2.21427	3.30723e-48	Down	-2.32594	1.89593e-62	Down	1.84802	1.32132e-78	Up
CNC06920	IPR001451__Bacterial transferase hexapeptide repeat|IPR011004__Trimeric LpxA-like	-0.891522	0.0306729		-4.64151	2.29332e-27	Down	-4.33603	9.88429e-26	Down	1.59591	2.6335e-10	Up
CNC07060	N/A	-0.212762	0.0376961		-0.844811	5.61478e-07		-1.74796	5.23046e-16	Down	2.49742	1.18214e-111	Up
CND00250	N/A	-1.472	1.19798e-19	Down	-2.47022	1.94417e-06	Down	-1.36465	5.69666e-16	Down	1.9778	2.57956e-177	Up
CND00500	IPR008775__Phytanoyl-CoA dioxygenase	0.699074	0.0418521		-1.91331	5.76814e-08	Down	-2.47042	1.1968e-09	Down	1.16129	0.000270694	Up
CND00650	FAD1	-0.638625	1.18606e-15		-2.17929	4.84583e-28	Down	-2.55066	2.82918e-77	Down	4.47082	0	Up
CND00790	IPR001547__Glycoside hydrolase, family 5|IPR013781__Glycoside hydrolase, catalytic domain|IPR017853__Glycoside hydrolase, superfamily|IPR018087__Glycoside hydrolase, family 5, conserved site	-1.23275	7.75387e-39	Down	-1.15569	1.33756e-17	Down	-1.65671	1.42334e-20	Down	2.0703	8.63188e-104	Up
CND01290	N/A	-1.61088	2.8702e-21	Down	-1.23441	7.64934e-28	Down	-1.67912	2.20118e-37	Down	2.60221	4.96921e-258	Up
CND01780	N/A	-0.22349	0.0378838		-0.96508	6.32792e-24		-1.49535	1.37739e-48	Down	1.48361	5.11514e-91	Up
CND01870	N/A	-0.915155	3.09633e-15		-0.353315	9.80592e-05		-1.42098	2.43757e-32	Down	2.07053	0	Up
CND01980	IPR011598__Myc-type, basic helix-loop-helix (bHLH) domain	-0.65473	4.56237e-12		-2.72785	4.01093e-193	Down	-3.54566	1.69381e-172	Down	1.67335	6.14052e-156	Up
CND02460	N/A	0.087765	0.514569		-1.71183	5.37113e-57	Down	-3.20871	4.80746e-73	Down	2.28273	4.72127e-103	Up
CND02540	N/A	-0.785422	5.09365e-27		-4.07299	4.62014e-172	Down	-4.4481	6.81487e-246	Down	1.04234	9.09507e-77	Up
CND03170	N/A	-0.240873	0.0133472		-1.2599	2.60152e-41	Down	-1.96949	2.29126e-41	Down	1.9028	2.15894e-140	Up
CND03470	IPR015915__Kelch-type beta propeller	-2.01929	1.42135e-65	Down	-1.39635	4.81902e-07	Down	-1.90691	1.50751e-13	Down	3.33881	1.16734e-286	Up
CND04190	IPR021134__Bestrophin/UPF0187	0.107868	0.313504		-0.875824	4.75974e-07		-2.10533	3.33894e-20	Down	3.64216	5.10887e-304	Up
CND04515	N/A	0.0738722	0.537348		-0.383865	0.0700404		-1.27036	3.48579e-10	Down	1.5938	1.42536e-44	Up
CND04640	N/A	-3.29213	1.43731e-167	Down	-5.72261	0	Down	-6.89216	1.01947e-256	Down	2.46083	8.28732e-283	Up
CND04840	IPR000342__Regulator of G protein signalling domain|IPR016137__Regulator of G protein signalling superfamily	-0.266042	0.00257209		-0.48807	4.83805e-05		-1.56172	1.42852e-22	Down	1.10978	1.1978e-64	Up
CND05130	N/A	0.904386	0.00988462		-2.32563	1.4578e-11	Down	-2.84209	3.4125e-17	Down	2.33825	5.85734e-15	Up
CND06040	N/A	-1.00456	2.07036e-14	Down	-1.77077	7.03521e-58	Down	-2.88415	1.09108e-71	Down	2.90483	0	Up
CND06355	N/A	-0.20701	0.0745028		-2.41677	1.56865e-22	Down	-4.35492	2.61411e-41	Down	5.57527	4.21866e-169	Up
CNE00220	SAE3	-0.42448	0.00565554		-1.7845	9.35337e-13	Down	-1.72334	3.53253e-08	Down	1.64489	1.37539e-20	Up
CNE00350	IPR000719__Protein kinase domain|IPR002290__Serine/threonine- / dual specificity protein kinase, catalytic domain|IPR003527__Mitogen-activated protein (MAP) kinase, conserved site|IPR008271__Serine/threonine-protein kinase, active site|IPR008352__Mitogen-activated protein (MAP) kinase, p38|IPR011009__Protein kinase-like domain|IPR017441__Protein kinase, ATP binding site	0.389884	3.94127e-09		-0.483343	0.00134463		-1.16149	2.4e-20	Down	1.95913	2.65569e-122	Up
CNE00400	N/A	-1.44069	1.47411e-08	Down	-0.36801	0.0139261		-0.312721	0.0183187		1.42043	4.85297e-55	Up
CNE00780	N/A	-0.873973	1.32625e-35		-1.78144	5.15661e-64	Down	-1.44566	8.76573e-29	Down	1.18416	1.02762e-35	Up
CNE01630	IPR000719__Protein kinase domain|IPR002290__Serine/threonine- / dual specificity protein kinase, catalytic domain|IPR011009__Protein kinase-like domain	0.261103	0.0484698		-1.82579	6.95571e-26	Down	-3.59085	4.42024e-85	Down	1.64368	6.55108e-85	Up
CNE02435	N/A	-3.91911	3.59413e-127	Down	-4.12634	8.83939e-83	Down	-4.57642	1.69822e-136	Down	3.35779	9.61289e-161	Up
CNE03240	IPR004834__Chitin synthase|IPR004835__Fungal chitin synthase|IPR013616__Chitin synthase N-terminal	-0.27242	0.0713549		-0.680381	7.03152e-07		-1.7323	5.2544e-42	Down	2.00737	6.00084e-215	Up
CNE03463	N/A	-1.40313	8.08506e-10	Down	-5.10378	1.4304e-150	Down	-5.56254	0	Down	1.24916	2.36525e-09	Up
CNE03525	N/A	-1.19381	3.94411e-16	Down	-4.02107	0	Down	-6.55032	0	Down	1.89682	9.10597e-24	Up
CNE04330	IPR001251__CRAL-TRIO domain|IPR011074__CRAL/TRIO, N-terminal domain	0.132354	0.0798811		-1.45845	5.91025e-42	Down	-3.17384	6.18931e-135	Down	1.58718	4.20006e-68	Up
CNF00510	IPR001938__Thaumatin	0.0608863	0.621467		-1.06499	9.28081e-23	Down	-2.37681	1.03974e-63	Down	1.09266	8.89177e-36	Up
CNF00690	N/A	-0.250994	0.431638		-1.89643	8.51781e-07	Down	-3.00708	1.73288e-08	Down	1.12414	0.0156813	Up
CNF01120	IPR001766__Transcription factor, fork head|IPR011991__Winged helix-turn-helix DNA-binding domain	-0.57386	3.19722e-09		-1.684	5.15505e-44	Down	-1.27804	2.76751e-22	Down	1.32033	1.16405e-111	Up
CNF01470	IPR011701__Major facilitator superfamily|IPR016196__Major facilitator superfamily domain, general substrate transporter	-0.640278	6.47392e-08		-2.21062	2.0632e-56	Down	-3.36385	1.40856e-99	Down	2.46228	4.06993e-153	Up
CNF01915	Zinc finger protein C25B8.19c	-3.17918	1.28308e-151	Down	-5.77868	0	Down	-6.45359	0	Down	3.32273	2.86657e-293	Up
CNF02000	IPR018535__Domain of unknown function DUF1996	0.0206137	0.858959		-1.39215	6.68577e-25	Down	-3.42972	5.27451e-166	Down	3.6945	0	Up
CNF02145	N/A	-0.311144	0.168819		-0.194843	0.254054		-1.08584	1.15213e-10	Down	1.94916	2.872e-18	Up
CNF02315	N/A	-0.323499	0.0919166		-1.46642	1.89684e-22	Down	-3.58116	2.17131e-57	Down	2.87805	1.22618e-67	Up
CNF02395	N/A	-1.21576	5.76456e-19	Down	-1.91781	8.11418e-44	Down	-2.90012	1.20982e-95	Down	4.80491	0	Up
CNF02440	N/A	-5.2306	3.01843e-213	Down	-8.6593	1.34073e-117	Down	-9.7034	0	Down	9.65542	0	Up
CNF02810	N/A	-1.13306	8.085e-61	Down	-2.02391	1.43716e-99	Down	-2.34299	1.74381e-71	Down	2.35646	1.30619e-148	Up
CNF03810	IPR000571__Zinc finger, CCCH-type	-2.71046	8.42641e-83	Down	-4.60253	0	Down	-3.7771	9.10624e-228	Down	2.30631	3.16012e-213	Up
CNF04005	N/A	-2.18773	3.41923e-35	Down	-3.30541	4.23378e-48	Down	-2.48559	1.14389e-54	Down	1.65219	7.49646e-71	Up
CNF04035	N/A	-1.43141	1.41901e-06	Down	-0.704959	0.152916		-1.14412	1.06775e-13	Down	1.46667	1.23153e-19	Up
CNG00305	N/A	-1.59949	2.56211e-94	Down	-0.0159735	0.945542		-1.0323	7.18214e-11	Down	3.28453	3.42093e-260	Up
CNG01010	IPR000086__NUDIX hydrolase domain|IPR015797__NUDIX hydrolase domain-like|IPR016706__Cleavage/polyadenylation specificity factor subunit 5	-0.393619	0.000113476		-1.49046	2.36172e-19	Down	-1.84542	5.96976e-38	Down	2.63761	1.32497e-109	Up
CNG01270	N/A	-0.590299	2.31037e-21		-1.59415	1.4531e-88	Down	-1.00832	1.04906e-11	Down	1.5654	1.59175e-115	Up
CNG01790	N/A	-0.176208	0.0718724		-1.43406	8.51104e-46	Down	-2.10088	2.92651e-65	Down	1.06292	7.88136e-46	Up
CNG02160	ZNF2	0.510691	1.01772e-09		-0.486455	0.00929324		-1.47817	1.23228e-46	Down	1.81474	0	Up
CNG02515	N/A	-0.294546	0.297289		-3.00256	6.34982e-41	Down	-3.88091	2.32897e-40	Down	3.23937	1.96596e-19	Up
CNG03050	IPR002198__Short-chain dehydrogenase/reductase SDR|IPR002347__Glucose/ribitol dehydrogenase|IPR016040__NAD(P)-binding domain	-2.64232	7.2195e-169	Down	-2.21704	1.02879e-55	Down	-2.40074	6.4915e-49	Down	4.0731	0	Up
CNG03495	N/A	-0.0686675	0.460055		-1.64264	1.09462e-23	Down	-4.31656	1.07821e-106	Down	3.55078	3.78305e-138	Up
CNG03755	N/A	-1.44462	2.5401e-47	Down	-2.21994	1.08127e-83	Down	-1.25611	2.15996e-20	Down	2.55427	1.16201e-142	Up
CNG03985	Uncharacterized protein C17G6.02c	-5.99938	7.2854e-302	Down	-7.54307	0	Down	-8.99425	2.2742e-168	Down	3.38223	1.69437e-82	Up
CNG04575	N/A	-3.38818	2.35897e-05	Down	-3.27207	2.22741e-09	Down	-1.5455	0.0059115	Down	1.46168	0.0121132	Up
CNH00160	N/A	-1.13306	0.0368633	Down	-0.495501	0.00167117		0.0950856	0.682688		1.06162	3.22937e-12	Up
CNH00935	Guanine nucleotide-binding protein subunit gamma	-1.21174	5.45397e-26	Down	-2.35565	1.68853e-49	Down	-3.19442	8.70505e-92	Down	7.51955	2.83943e-150	Up
CNH01020	N/A	0.143597	0.303631		-0.137135	0.445806		-1.20693	7.67543e-14	Down	1.54437	1.47595e-22	Up
CNH01560	IPR021851__Protein of unknown function DUF3455	-2.19729	9.19299e-87	Down	-2.86227	2.64746e-131	Down	-4.21687	3.84799e-162	Down	1.56976	3.52898e-116	Up
CNH01665	N/A	-2.45228	7.55023e-84	Down	-1.31437	7.60158e-19	Down	-2.57706	4.9998e-43	Down	3.33082	9.01916e-168	Up
CNH01790	N/A	0.214811	0.246167		-1.1615	3.46126e-09	Down	-1.829	1.43471e-27	Down	1.21084	1.15071e-20	Up
CNH02070	IPR000719__Protein kinase domain|IPR001772__Kinase associated domain 1 (KA1)|IPR002290__Serine/threonine- / dual specificity protein kinase, catalytic domain|IPR008271__Serine/threonine-protein kinase, active site|IPR011009__Protein kinase-like domain|IPR017441__Protein kinase, ATP binding site|IPR028375__KA1 domain/Ssp2 C-terminal domain	0.270529	0.00725499		-1.64015	1.78841e-56	Down	-1.248	1.572e-40	Down	1.37263	1.92293e-159	Up
CNH03475	N/A	-0.454021	0.000114517		-2.45175	2.30606e-63	Down	-4.01446	1.56215e-66	Down	1.28317	2.47533e-28	Up
CNH03560	IPR000719__Protein kinase domain|IPR002290__Serine/threonine- / dual specificity protein kinase, catalytic domain|IPR011009__Protein kinase-like domain	-0.403362	0.057701		-1.77818	5.50712e-25	Down	-1.09417	4.22182e-20	Down	1.07218	1.0139e-57	Up
CNH03820	Probable glycosidase C21B10.07	-4.32174	0.000120635	Down	0.757799	0.825998		-3.91248	0.0413618	Down	3.73192	0.0108079	Up
CNI00970	ATP-dependent DNA helicase MER3/HMF1	-0.268072	0.00345142		-0.535332	5.94824e-07		-1.25244	8.58859e-27	Down	1.62164	2.55539e-105	Up
CNI01440	REC8	-4.82489	1.14687e-104	Down	-2.6764	1.01263e-111	Down	-1.45887	1.1764e-40	Down	2.02834	4.45332e-114	Up
CNI01620	N/A	-0.00151981	0.997107		-2.03468	1.09339e-18	Down	-1.90017	1.23272e-09	Down	1.01838	1.44241e-12	Up
CNI01930	IPR018466__Ser-Thr-rich glycosyl-phosphatidyl-inositol-anchored membrane family	-2.19803	4.34892e-47	Down	-2.91261	9.88765e-181	Down	-3.23922	6.22056e-153	Down	2.83305	0	Up
CNI02180	N/A	-1.31643	4.59531e-35	Down	-1.22737	6.24241e-21	Down	-1.81187	1.6537e-47	Down	1.73443	5.71252e-202	Up
CNI02780	N/A	-2.16096	0.00403733	Down	-2.68164	0.0361454	Down	-5.42274	0.0010804	Down	5.82012	0.000338174	Up
CNI02810	SPO22	0.165978	0.0763771		-0.523964	2.17787e-08		-1.0393	1.13578e-13	Down	1.41356	1.02805e-92	Up
CNJ00630	N/A	-0.726499	2.72616e-08		-1.1781	4.62467e-20	Down	-1.9132	1.01204e-29	Down	1.04422	3.83573e-23	Up
CNJ00760	CSA1	-2.07046	5.89621e-92	Down	-3.79131	0	Down	-3.85797	2.36262e-299	Down	2.28627	6.99528e-287	Up
CNJ01220	N/A	-0.0569354	0.448807		-0.430804	0.00355834		-1.29776	2.38108e-18	Down	2.24225	1.35315e-209	Up
CNJ01890	IPR001194__DENN domain	-1.94428	7.54582e-94	Down	-2.57197	3.74296e-205	Down	-3.00414	3.93878e-158	Down	1.94983	2.79453e-258	Up
CNJ02020	N/A	-1.52299	2.49837e-33	Down	-1.16911	8.49463e-14	Down	-1.07094	1.7382e-11	Down	3.40977	8.36273e-83	Up
CNJ02365	N/A	-1.47708	5.50511e-21	Down	-0.714809	0.00194666		-1.04286	2.09144e-06	Down	1.94465	1.76581e-44	Up
CNJ02980	N/A	-0.766042	0.000935838		-2.71859	6.15864e-69	Down	-1.89078	4.43754e-69	Down	1.36882	2.42084e-24	Up
CNJ03000	N/A	-1.28884	1.63607e-46	Down	-0.846288	1.46711e-08		-2.18504	3.48651e-50	Down	1.51319	2.52049e-24	Up
CNJ03177	N/A	-0.272521	0.129993		-2.04051	1.24459e-06	Down	-4.95074	4.79218e-11	Down	2.5615	8.18619e-21	Up
CNJ03235	N/A	-0.369886	0.251606		-2.47706	6.55854e-33	Down	-3.07469	1.80744e-27	Down	1.80545	2.45565e-08	Up
CNK00140	IPR000571__Zinc finger, CCCH-type	-1.08411	0.00044891	Down	-0.357623	0.109775		0.264254	0.558154		1.2381	1.25155e-38	Up
CNK00900	HOP1	-1.11751	7.81318e-12	Down	-0.857733	1.14153e-06		-1.34187	1.40085e-19	Down	1.76212	7.48949e-108	Up
CNK01525	N/A	0.0959515	0.475218		-0.651993	0.0129122		-2.31317	3.88322e-15	Down	1.63948	2.46372e-19	Up
CNK02235	GATA zinc finger domain-containing protein C1393.08	0.0294335	0.91044		-1.67449	5.16601e-11	Down	-3.27112	1.67925e-22	Down	1.43267	7.98699e-10	Up
CNK03220	N/A	-0.787189	1.68759e-07		-2.1023	7.93732e-36	Down	-2.26436	1.74645e-22	Down	2.32211	1.78346e-67	Up
CNK03310	N/A	-1.36481	9.70949e-29	Down	-2.39431	7.17342e-203	Down	-2.36283	1.08772e-53	Down	4.94594	0	Up
CNL05275	N/A	-0.601586	0.000186551		-1.29936	6.67925e-15	Down	-1.71699	2.97472e-31	Down	2.48253	1.03219e-38	Up
CNL05450	IPR001204__Phosphate transporter	-2.08879	0.00265589	Down	0.725361	0.30429		1.10499	0.00469515	Up	1.72918	3.92083e-13	Up
CNL05530	N/A	-4.74178	5.19389e-60	Down	-3.36606	1.16856e-225	Down	-3.82029	2.10139e-119	Down	3.97583	0	Up
CNL05540	IPR004827__Basic-leucine zipper domain	-1.31722	1.54154e-12	Down	-2.24001	1.71447e-79	Down	-1.19422	2.70274e-18	Down	1.473	1.27006e-12	Up
CNL05620	N/A	-0.83387	1.25606e-10		-2.24463	2.25439e-82	Down	-3.13037	6.12005e-127	Down	2.76732	5.14698e-211	Up
CNL06060	IPR007087__Zinc finger, C2H2|IPR013087__Zinc finger C2H2-type/integrase DNA-binding domain|IPR015880__Zinc finger, C2H2-like	-1.50096	1.56575e-91	Down	-2.16453	1.41427e-169	Down	-2.54951	3.01224e-94	Down	1.12799	2.07021e-89	Up
CNL06125	N/A	0.405057	0.000769121		-0.36403	0.105175		-2.02502	2.544e-11	Down	5.63129	3.73731e-133	Up
CNL06750	N/A	-4.02215	1.42679e-93	Down	-4.8331	0	Down	-7.04224	0	Down	1.86067	4.65943e-49	Up
CNM01370	IPR006439__HAD hydrolase, subfamily IA|IPR023198__Phosphoglycolate phosphatase, domain 2|IPR023214__HAD-like domain	-4.97473	2.06138e-217	Down	-6.25958	2.36136e-282	Down	-5.88432	6.16107e-162	Down	4.68178	3.1177e-301	Up
CNM01780	IPR003593__AAA+ ATPase domain|IPR010995__DNA repair Rad51/transcription factor NusA, alpha-helical|IPR011940__Meiotic recombinase Dmc1|IPR013632__DNA recombination and repair protein Rad51, C-terminal|IPR016467__DNA recombination and repair protein, RecA-like|IPR020587__DNA recombination/repair protein RecA, monomer-monomer interface|IPR020588__DNA recombination/repair protein RecA-like, ATP-bind…	-1.03946	4.69926e-08	Down	-2.28426	1.19159e-06	Down	-2.84651	3.4355e-25	Down	2.64031	1.15894e-118	Up
CNM02105	N/A	0.0845059	0.477743		-0.560758	0.000188868		-1.6285	2.44118e-21	Down	3.85781	4.53301e-99	Up
CNM02120	IPR001461__Aspartic peptidase|IPR021109__Aspartic peptidase domain	-1.34446	1.96232e-54	Down	-1.95751	1.43873e-63	Down	-1.7266	3.94229e-46	Down	1.33959	7.77609e-76	Up
CNN00670	N/A	-1.48864	2.55326e-45	Down	-2.46957	4.02622e-163	Down	-2.58486	5.91695e-85	Down	4.48949	0	Up
CNN01170	N/A	-2.73996	2.43401e-83	Down	-2.44351	1.27734e-77	Down	-2.79295	3.16482e-79	Down	1.90291	7.27362e-104	Up
CNN01360	IPR001907__ClpP|IPR005197__Glycoside hydrolase, family 71|IPR018215__ClpP, active site|IPR023562__Clp protease proteolytic subunit /Translocation-enhancing protein TepA	0.244124	0.0343478		-0.457489	4.42446e-06		-1.16869	8.87006e-31	Down	2.02145	4.87801e-173	Up
CNN01740	N/A	-1.19981	7.32382e-30	Down	-3.74749	2.60097e-144	Down	-5.5411	6.77687e-246	Down	1.06377	2.39122e-22	Up
CNA01650	N/A	-0.0322933	0.81734		-1.24485	1.00991e-11	Down	-2.01024	1.3392e-15	Down	1.26486	8.72323e-33	Up
CNA03450	IPR002627__tRNA isopentenyltransferase|IPR027417__P-loop containing nucleoside triphosphate hydrolase	0.203964	0.27647		-1.10419	0.00150701	Down	-1.70247	1.40577e-12	Down	1.25057	8.06954e-59	Up
CNB00065	Yeast cell wall synthesis Kre9/Knh1-like N-terminal domain-containing protein; GPI-anchored domain-containing protein	-0.0651545	0.460867		-0.933867	1.55577e-06		-1.91667	1.73929e-55	Down	1.43925	4.42796e-114	Up
CNB01190	clampless protein 1	-0.339595	0.0652042		-2.05677	8.8434e-16	Down	-2.4421	2.6906e-17	Down	2.12914	1.13615e-72	Up
CNB01560	IPR001849__Pleckstrin homology domain|IPR011993__Pleckstrin homology-like domain|IPR024774__Pleckstrin homology domain, Mcp5-type	0.160804	0.0207519		-0.787732	4.80866e-11		-2.06461	4.71927e-42	Down	1.10379	5.32492e-83	Up
CNC01945	Herpes_BLLF1 domain containing protein	-0.279672	0.00659658		-1.04818	7.73334e-16	Down	-1.13901	1.18147e-14	Down	1.03728	2.8868e-25	Up
CNC02355	N/A	0.144978	0.722213		-0.507267	0.505385		-1.79403	0.0389093	Down	1.12737	2.79554e-05	Up
CNC02440	IPR000038__Cell division protein GTP binding|IPR016491__Septin|IPR027417__P-loop containing nucleoside triphosphate hydrolase	0.026811	0.773543		-0.606713	6.43358e-07		-1.57383	4.06986e-20	Down	1.19413	6.47516e-117	Up
CNC03045	hypothetical protein, 260 aa	0.0981198	0.72198		-0.762203	0.165598		-2.58083	0.00123588	Down	1.61697	4.93099e-23	Up
CNC03140	PUM-HD domain-containing protein, 221 aa	0.209533	0.0687348		-0.682937	5.32617e-05		-2.26919	3.24275e-16	Down	1.30659	6.31115e-43	Up
CND02950	IPR001948__Peptidase M18|IPR023358__Peptidase M18, domain 2	-0.423665	6.67503e-05		-1.14576	2.01256e-12	Down	-1.65348	4.01895e-23	Down	1.04337	1.88172e-83	Up
CND04120	IPR000330__SNF2-related|IPR014001__Helicase, superfamily 1/2, ATP-binding domain|IPR016197__Chromo domain-like|IPR027417__P-loop containing nucleoside triphosphate hydrolase	-0.286918	0.0318822		-0.783739	6.62158e-08		-1.99295	5.53782e-35	Down	1.03825	1.12574e-51	Up
CND04870	N/A	-2.57655	1.09445e-79	Down	-1.16017	2.98623e-08	Down	-1.02889	7.72211e-10	Down	1.45783	4.31681e-211	Up
CNF00300	N/A	-0.359186	0.00689901		-0.42373	0.0010352		-1.45869	1.46178e-19	Down	1.45202	6.93265e-142	Up
CNF01640	IPR005629__Beta-glucan synthesis-associated, SKN1|IPR008985__Concanavalin A-like lectin/glucanases superfamily|IPR013320__Concanavalin A-like lectin/glucanase, subgroup	-0.246783	0.0234255		-0.382227	0.0076129		-1.34291	2.19338e-22	Down	1.85525	2.02383e-231	Up
CNF02385	N/A	-0.638441	0.0250944		-0.628024	0.113641		-1.33415	0.0382106	Down	1.59503	1.74725e-27	Up
CNF02600	N/A	-0.335795	0.349105		-0.796554	0.00136177		-2.17522	2.70803e-11	Down	1.05733	4.39282e-09	Up
CNF03620	IPR013781__Glycoside hydrolase, catalytic domain|IPR015883__Glycoside hydrolase family 20, catalytic core|IPR017853__Glycoside hydrolase, superfamily|IPR025705__Beta-hexosaminidase subunit alpha/beta	-0.0840624	0.247699		0.06046	0.69157		-1.18235	7.93379e-13	Down	1.32476	3.60633e-74	Up
CNG02850	IPR000719__Protein kinase domain|IPR002290__Serine/threonine- / dual specificity protein kinase, catalytic domain|IPR011009__Protein kinase-like domain|IPR017441__Protein kinase, ATP binding site	0.294736	0.0273049		-0.247599	0.215131		-1.33478	1.24236e-14	Down	1.00208	2.37813e-46	Up
CNG03170	N/A	-0.381119	0.0243035		-1.50156	2.6395e-13	Down	-0.997867	9.58827e-08		1.0685	2.17528e-20	Up
CNG04000	IPR000719__Protein kinase domain|IPR002290__Serine/threonine- / dual specificity protein kinase, catalytic domain|IPR008271__Serine/threonine-protein kinase, active site|IPR011009__Protein kinase-like domain	-0.478554	3.45102e-05		-0.698	1.44973e-10		-1.44869	1.43871e-12	Down	1.31442	5.62448e-126	Up
CNH01910	IPR005301__Mob1/phocein	0.0575449	0.698094		-0.365454	0.131176		-1.02354	3.8645e-06	Down	1.34134	5.75051e-62	Up
CNH02965	N/A	-1.43264	0.0758704		-1.69287	0.00356003	Down	-1.61638	0.00248372	Down	1.20378	2.00702e-05	Up
CNH03290	N/A	0.132558	0.1828		0.168218	0.32444		-1.03469	8.83287e-06	Down	1.07967	1.99561e-29	Up
CNH03740	Peroxisomal catalase	-0.74116	0.0403053		-1.96165	0.0772198		-1.48976	0.00191516	Down	1.0177	2.14316e-07	Up
CNI00370	IPR011059__Metal-dependent hydrolase, composite domain|IPR012855__D-aminoacylase, C-terminal|IPR013108__Amidohydrolase 3	-0.530086	0.00123501		-0.617038	1.1082e-05		-1.01967	2.05924e-10	Down	1.13239	1.21466e-69	Up
CNI00810	N/A	0.599095	1.54069e-08		-0.677405	1.43094e-06		-2.02265	8.65559e-41	Down	1.16815	3.0616e-41	Up
CNJ03275	Vesicle-associated membrane protein 724	-0.514804	0.228623		-2.16542	0.0198217	Down	-1.57435	0.0908546		1.79781	4.25288e-12	Up
CNK01660	HOP2, Homologous-pairing protein 2	-0.49382	8.59221e-06		-1.79492	6.68577e-25	Down	-2.87155	7.72428e-25	Down	1.12452	9.20637e-51	Up
CNK02500	IPR000719__Protein kinase domain|IPR000959__POLO box duplicated domain|IPR002290__Serine/threonine- / dual specificity protein kinase, catalytic domain|IPR008271__Serine/threonine-protein kinase, active site|IPR011009__Protein kinase-like domain|IPR017441__Protein kinase, ATP binding site	0.323562	0.0489691		-0.0639474	0.882843		-1.17557	0.000211326	Down	1.12617	1.36977e-60	Up
CNL04390	IPR002495__Glycosyl transferase, family 8	-0.895846	1.30582e-05		-0.909837	0.00256562		-2.20548	2.61261e-11	Down	1.02939	4.53854e-08	Up
CNL04520	IPR001752__Kinesin, motor domain|IPR019821__Kinesin, motor region, conserved site|IPR027417__P-loop containing nucleoside triphosphate hydrolase|IPR027640__Kinesin-like protein	-0.147066	0.0760956		-0.621363	8.91086e-05		-1.58404	6.18529e-20	Down	1.2987	2.04732e-107	Up
CNL04560	N/A	-0.860793	1.16644e-15		-1.15912	2.00353e-16	Down	-0.424795	0.00157569		1.93642	1.99144e-110	Up
CNL06530	N/A	0.455794	3.01616e-09		-0.149521	0.378543		-1.00205	9.40763e-13	Down	1.0092	3.12089e-66	Up
CNM00630	IPR003663__Sugar/inositol transporter|IPR005828__General substrate transporter|IPR005829__Sugar transporter, conserved site|IPR016196__Major facilitator superfamily domain, general substrate transporter|IPR020846__Major facilitator superfamily domain	0.483685	0.0431001		-0.919035	0.0261758		-1.31363	0.0016879	Down	1.10819	4.52061e-06	Up
CNN01480	IPR000626__Ubiquitin domain|IPR019413__Domain of unknown function DUF2407 N-terminal|IPR025390__Domain of unknown function DUF2407 C-terminal	0.0181554	0.85488		-0.552575	7.27729e-07		-1.02541	6.18531e-10	Down	1.079	4.86336e-44	Up
